# Supplementary material for: TCP: a tool for designing chimera proteins based on the tertiary structure information
Source: BMC Bioinformatics. 2009 Jan 7;10:9. doi: 10.1186/1471-2105-10-9 (PMC2631521; doi:10.1186/1471-2105-10-9)
Supplement: Additional file 1 — TCP_package. A complete package of the TCP program. [file 1471-2105-10-9-S1.zip]

Archive with 10 entries (10 files):
- TCP_package/1EVT.pdb
- TCP_package/1EVT_A.dssp.out
- TCP_package/ChimeraColor.pl
- TCP_package/help.html
- TCP_package/index.php
- TCP_package/LICENSE.txt
- TCP_package/ReadMeFirst.pdf
- TCP_package/SearchSurface.pl
- TCP_package/TCP.pl
- TCP_package/Thumbs.db
