# Supplementary material for: TCP: a tool for designing chimera proteins based on the tertiary structure information
Source: BMC Bioinformatics. 2009 Jan 7;10:9. doi: 10.1186/1471-2105-10-9 (PMC2631521; doi:10.1186/1471-2105-10-9)
Supplement: Additional file 1 — TCP_package. A complete package of the TCP program. [file 1471-2105-10-9-S1.zip › TCP_package/1EVT.pdb]

HEADER    GROWTH FACTOR/GROWTH FACTOR RECEPTOR    20-APR-00   1EVT              
TITLE     CRYSTAL STRUCTURE OF FGF1 IN COMPLEX WITH THE EXTRACELLULAR           
TITLE    2 LIGAND BINDING DOMAIN OF FGF RECEPTOR 1 (FGFR1)                      
COMPND    MOL_ID: 1;                                                            
COMPND   2 MOLECULE: PROTEIN (FIBROBLAST GROWTH FACTOR 1);                      
COMPND   3 CHAIN: A, B;                                                         
COMPND   4 FRAGMENT: THE B-TREFOIL CORE OF FIBROBLAST GROWTH FACTOR 1           
COMPND   5 (FGF1);                                                              
COMPND   6 SYNONYM: FGF1;                                                       
COMPND   7 ENGINEERED: YES;                                                     
COMPND   8 MOL_ID: 2;                                                           
COMPND   9 MOLECULE: PROTEIN (FIBROBLAST GROWTH FACTOR RECEPTOR 1);             
COMPND  10 CHAIN: C, D;                                                         
COMPND  11 FRAGMENT: EXTRACELLULAR LIGAND BINDING DOMAIN OF FGF                 
COMPND  12 RECEPTOR 1 (FGFR1) CONSISTING OF IMMUNOGLOBULIN LIKE                 
COMPND  13 DOMAINS II (D2) AND III (D3);                                        
COMPND  14 SYNONYM: FGFR1;                                                      
COMPND  15 ENGINEERED: YES                                                      
SOURCE    MOL_ID: 1;                                                            
SOURCE   2 ORGANISM_SCIENTIFIC: HOMO SAPIENS;                                   
SOURCE   3 ORGANISM_COMMON: HUMAN;                                              
SOURCE   4 EXPRESSION_SYSTEM_COMMON: BACTERIA;                                  
SOURCE   5 MOL_ID: 2;                                                           
SOURCE   6 ORGANISM_SCIENTIFIC: HOMO SAPIENS;                                   
SOURCE   7 ORGANISM_COMMON: HUMAN;                                              
SOURCE   8 EXPRESSION_SYSTEM_COMMON: BACTERIA                                   
KEYWDS    IMMUNOGLOBULIN (IG) LIKE DOMAINS BELONGING TO THE I-SET               
KEYWDS   2 SUBGROUP WITHIN IG-LIKE DOMAINS, B-TREFOIL FOLD                      
EXPDTA    X-RAY DIFFRACTION                                                     
AUTHOR    A.N.PLOTNIKOV,S.R.HUBBARD,J.SCHLESSINGER,M.MOHAMMADI                  
REVDAT   1   31-MAY-00 1EVT    0                                                
JRNL        AUTH   A.N.PLOTNIKOV,S.R.HUBBARD,J.SCHLESSINGER,                    
JRNL        AUTH 2 M.MOHAMMADI                                                  
JRNL        TITL   CRYSTAL STRUCTURES OF TWO FGF-FGFR COMPLEXES                 
JRNL        TITL 2 REVEAL THE DETERMINANTS OF LIGAND-RECEPTOR                   
JRNL        TITL 3 SPECIFICITY.                                                 
JRNL        REF    CELL                          V. 101   413 2000              
JRNL        REFN   ASTM CELLB5  US ISSN 0092-8674                               
REMARK   1                                                                      
REMARK   2                                                                      
REMARK   2 RESOLUTION. 2.80 ANGSTROMS.                                          
REMARK   3                                                                      
REMARK   3 REFINEMENT.                                                          
REMARK   3   PROGRAM     : CNS                                                  
REMARK   3   AUTHORS     : BRUNGER,ADAMS,CLORE,DELANO,GROS,GROSSE-              
REMARK   3               : KUNSTLEVE,JIANG,KUSZEWSKI,NILGES, PANNU,             
REMARK   3               : READ,RICE,SIMONSON,WARREN                            
REMARK   3                                                                      
REMARK   3  REFINEMENT TARGET : ENGH & HUBER                                    
REMARK   3                                                                      
REMARK   3  DATA USED IN REFINEMENT.                                            
REMARK   3   RESOLUTION RANGE HIGH (ANGSTROMS) : 2.80                           
REMARK   3   RESOLUTION RANGE LOW  (ANGSTROMS) : 25.00                          
REMARK   3   DATA CUTOFF            (SIGMA(F)) : 0.000                          
REMARK   3   DATA CUTOFF HIGH         (ABS(F)) : NULL                           
REMARK   3   DATA CUTOFF LOW          (ABS(F)) : NULL                           
REMARK   3   COMPLETENESS (WORKING+TEST)   (%) : 95.7                           
REMARK   3   NUMBER OF REFLECTIONS             : 21539                          
REMARK   3                                                                      
REMARK   3  FIT TO DATA USED IN REFINEMENT.                                     
REMARK   3   CROSS-VALIDATION METHOD          : NULL                            
REMARK   3   FREE R VALUE TEST SET SELECTION  : RANDOM                          
REMARK   3   R VALUE            (WORKING SET) : 0.249                           
REMARK   3   FREE R VALUE                     : 0.300                           
REMARK   3   FREE R VALUE TEST SET SIZE   (%) : NULL                            
REMARK   3   FREE R VALUE TEST SET COUNT      : 1051                            
REMARK   3   ESTIMATED ERROR OF FREE R VALUE  : NULL                            
REMARK   3                                                                      
REMARK   3  FIT IN THE HIGHEST RESOLUTION BIN.                                  
REMARK   3   TOTAL NUMBER OF BINS USED           : NULL                         
REMARK   3   BIN RESOLUTION RANGE HIGH       (A) : NULL                         
REMARK   3   BIN RESOLUTION RANGE LOW        (A) : NULL                         
REMARK   3   BIN COMPLETENESS (WORKING+TEST) (%) : NULL                         
REMARK   3   REFLECTIONS IN BIN    (WORKING SET) : NULL                         
REMARK   3   BIN R VALUE           (WORKING SET) : NULL                         
REMARK   3   BIN FREE R VALUE                    : NULL                         
REMARK   3   BIN FREE R VALUE TEST SET SIZE  (%) : NULL                         
REMARK   3   BIN FREE R VALUE TEST SET COUNT     : NULL                         
REMARK   3   ESTIMATED ERROR OF BIN FREE R VALUE : NULL                         
REMARK   3                                                                      
REMARK   3  NUMBER OF NON-HYDROGEN ATOMS USED IN REFINEMENT.                    
REMARK   3   PROTEIN ATOMS            : 4963                                    
REMARK   3   NUCLEIC ACID ATOMS       : 0                                       
REMARK   3   HETEROGEN ATOMS          : 20                                      
REMARK   3   SOLVENT ATOMS            : 0                                       
REMARK   3                                                                      
REMARK   3  B VALUES.                                                           
REMARK   3   FROM WILSON PLOT           (A**2) : NULL                           
REMARK   3   MEAN B VALUE      (OVERALL, A**2) : NULL                           
REMARK   3   OVERALL ANISOTROPIC B VALUE.                                       
REMARK   3    B11 (A**2) : -0.15800                                             
REMARK   3    B22 (A**2) : 1.74600                                              
REMARK   3    B33 (A**2) : -1.58800                                             
REMARK   3    B12 (A**2) : 3.15900                                              
REMARK   3    B13 (A**2) : -4.05700                                             
REMARK   3    B23 (A**2) : -3.86100                                             
REMARK   3                                                                      
REMARK   3  ESTIMATED COORDINATE ERROR.                                         
REMARK   3   ESD FROM LUZZATI PLOT        (A) : NULL                            
REMARK   3   ESD FROM SIGMAA              (A) : NULL                            
REMARK   3   LOW RESOLUTION CUTOFF        (A) : NULL                            
REMARK   3                                                                      
REMARK   3  CROSS-VALIDATED ESTIMATED COORDINATE ERROR.                         
REMARK   3   ESD FROM C-V LUZZATI PLOT    (A) : NULL                            
REMARK   3   ESD FROM C-V SIGMAA          (A) : NULL                            
REMARK   3                                                                      
REMARK   3  RMS DEVIATIONS FROM IDEAL VALUES.                                   
REMARK   3   BOND LENGTHS                 (A) : 0.009                           
REMARK   3   BOND ANGLES            (DEGREES) : 1.47                            
REMARK   3   DIHEDRAL ANGLES        (DEGREES) : NULL                            
REMARK   3   IMPROPER ANGLES        (DEGREES) : 0.96                            
REMARK   3                                                                      
REMARK   3  ISOTROPIC THERMAL MODEL : NULL                                      
REMARK   3                                                                      
REMARK   3  ISOTROPIC THERMAL FACTOR RESTRAINTS.    RMS    SIGMA                
REMARK   3   MAIN-CHAIN BOND              (A**2) : 1.759 ; 1.500                
REMARK   3   MAIN-CHAIN ANGLE             (A**2) : 2.847 ; 2.000                
REMARK   3   SIDE-CHAIN BOND              (A**2) : 2.736 ; 2.000                
REMARK   3   SIDE-CHAIN ANGLE             (A**2) : 4.063 ; 2.500                
REMARK   3                                                                      
REMARK   3  BULK SOLVENT MODELING.                                              
REMARK   3   METHOD USED : CNS                                                  
REMARK   3   KSOL        : 0.34                                                 
REMARK   3   BSOL        : 27.76                                                
REMARK   3                                                                      
REMARK   3  NCS MODEL : NULL                                                    
REMARK   3                                                                      
REMARK   3  NCS RESTRAINTS.                         RMS   SIGMA/WEIGHT          
REMARK   3   GROUP  1  POSITIONAL            (A) : NULL  ; NULL                 
REMARK   3   GROUP  1  B-FACTOR           (A**2) : NULL  ; NULL                 
REMARK   3                                                                      
REMARK   3  PARAMETER FILE  1  : NULL                                           
REMARK   3  TOPOLOGY FILE  1   : NULL                                           
REMARK   3                                                                      
REMARK   3  OTHER REFINEMENT REMARKS: NULL                                      
REMARK   4                                                                      
REMARK   4 1EVT COMPLIES WITH FORMAT V. 3.0, 1-DEC-2006                         
REMARK   4                                                                      
REMARK   4 THIS IS THE REMEDIATED VERSION OF THIS PDB ENTRY.                    
REMARK   4 REMEDIATED DATA FILE REVISION 3.100 (2007-03-17)                     
REMARK 100                                                                      
REMARK 100 THIS ENTRY HAS BEEN PROCESSED BY RCSB .                              
REMARK 100 THE RCSB ID CODE IS RCSB010938.                                      
REMARK 200                                                                      
REMARK 200 EXPERIMENTAL DETAILS                                                 
REMARK 200  EXPERIMENT TYPE                : X-RAY DIFFRACTION                  
REMARK 200  DATE OF DATA COLLECTION        : 25-MAR-1999                        
REMARK 200  TEMPERATURE           (KELVIN) : 110.0                              
REMARK 200  PH                             : 7.50                               
REMARK 200  NUMBER OF CRYSTALS USED        : 1                                  
REMARK 200                                                                      
REMARK 200  SYNCHROTRON              (Y/N) : Y                                  
REMARK 200  RADIATION SOURCE               : NSLS                               
REMARK 200  BEAMLINE                       : X4A                                
REMARK 200  X-RAY GENERATOR MODEL          : NULL                               
REMARK 200  MONOCHROMATIC OR LAUE    (M/L) : M                                  
REMARK 200  WAVELENGTH OR RANGE        (A) : 0.9794                             
REMARK 200  MONOCHROMATOR                  : NULL                               
REMARK 200  OPTICS                         : NULL                               
REMARK 200                                                                      
REMARK 200  DETECTOR TYPE                  : IMAGE PLATE                        
REMARK 200  DETECTOR MANUFACTURER          : RIGAKU RAXIS IV                    
REMARK 200  INTENSITY-INTEGRATION SOFTWARE : DENZO                              
REMARK 200  DATA SCALING SOFTWARE          : SCALEPACK                          
REMARK 200                                                                      
REMARK 200  NUMBER OF UNIQUE REFLECTIONS   : 49288                              
REMARK 200  RESOLUTION RANGE HIGH      (A) : 2.800                              
REMARK 200  RESOLUTION RANGE LOW       (A) : 25.000                             
REMARK 200  REJECTION CRITERIA  (SIGMA(I)) : 0.000                              
REMARK 200                                                                      
REMARK 200 OVERALL.                                                             
REMARK 200  COMPLETENESS FOR RANGE     (%) : 97.9                               
REMARK 200  DATA REDUNDANCY                : 2.200                              
REMARK 200  R MERGE                    (I) : 0.08300                            
REMARK 200  R SYM                      (I) : NULL                               
REMARK 200  <I/SIGMA(I)> FOR THE DATA SET  : 8.6000                             
REMARK 200                                                                      
REMARK 200 IN THE HIGHEST RESOLUTION SHELL.                                     
REMARK 200  HIGHEST RESOLUTION SHELL, RANGE HIGH (A) : 2.80                     
REMARK 200  HIGHEST RESOLUTION SHELL, RANGE LOW  (A) : 2.90                     
REMARK 200  COMPLETENESS FOR SHELL     (%) : 90.5                               
REMARK 200  DATA REDUNDANCY IN SHELL       : NULL                               
REMARK 200  R MERGE FOR SHELL          (I) : 0.22600                            
REMARK 200  R SYM FOR SHELL            (I) : NULL                               
REMARK 200  <I/SIGMA(I)> FOR SHELL         : NULL                               
REMARK 200                                                                      
REMARK 200 DIFFRACTION PROTOCOL: SINGLE WAVELENGTH                              
REMARK 200 METHOD USED TO DETERMINE THE STRUCTURE: NULL                         
REMARK 200 SOFTWARE USED: AMORE                                                 
REMARK 200 STARTING MODEL: NULL                                                 
REMARK 200                                                                      
REMARK 200 REMARK: NULL                                                         
REMARK 280                                                                      
REMARK 280 CRYSTAL                                                              
REMARK 280 SOLVENT CONTENT, VS   (%): 57.82                                     
REMARK 280 MATTHEWS COEFFICIENT, VM (ANGSTROMS**3/DA): 2.92                     
REMARK 280                                                                      
REMARK 280 CRYSTALLIZATION CONDITIONS: PEG 4000, ISOPROPANOL, HEPES-NAOH,       
REMARK 280  PH 7.5, VAPOR DIFFUSION, TEMPERATURE 298.0K                         
REMARK 290                                                                      
REMARK 290 CRYSTALLOGRAPHIC SYMMETRY                                            
REMARK 290 SYMMETRY OPERATORS FOR SPACE GROUP: P 1                              
REMARK 290                                                                      
REMARK 290      SYMOP   SYMMETRY                                                
REMARK 290     NNNMMM   OPERATOR                                                
REMARK 290       1555   X,Y,Z                                                   
REMARK 290                                                                      
REMARK 290     WHERE NNN -> OPERATOR NUMBER                                     
REMARK 290           MMM -> TRANSLATION VECTOR                                  
REMARK 290                                                                      
REMARK 290 CRYSTALLOGRAPHIC SYMMETRY TRANSFORMATIONS                            
REMARK 290 THE FOLLOWING TRANSFORMATIONS OPERATE ON THE ATOM/HETATM             
REMARK 290 RECORDS IN THIS ENTRY TO PRODUCE CRYSTALLOGRAPHICALLY                
REMARK 290 RELATED MOLECULES.                                                   
REMARK 290   SMTRY1   1  1.000000  0.000000  0.000000        0.00000            
REMARK 290   SMTRY2   1  0.000000  1.000000  0.000000        0.00000            
REMARK 290   SMTRY3   1  0.000000  0.000000  1.000000        0.00000            
REMARK 290                                                                      
REMARK 290 REMARK: NULL                                                         
REMARK 300                                                                      
REMARK 300 BIOMOLECULE: 1                                                       
REMARK 300 THIS ENTRY CONTAINS THE CRYSTALLOGRAPHIC ASYMMETRIC UNIT             
REMARK 300 WHICH CONSISTS OF 4 CHAIN(S). SEE REMARK 350 FOR                     
REMARK 300 INFORMATION ON GENERATING THE BIOLOGICAL MOLECULE(S).                
REMARK 350                                                                      
REMARK 350 GENERATING THE BIOMOLECULE                                           
REMARK 350 COORDINATES FOR A COMPLETE MULTIMER REPRESENTING THE KNOWN           
REMARK 350 BIOLOGICALLY SIGNIFICANT OLIGOMERIZATION STATE OF THE                
REMARK 350 MOLECULE CAN BE GENERATED BY APPLYING BIOMT TRANSFORMATIONS          
REMARK 350 GIVEN BELOW.  BOTH NON-CRYSTALLOGRAPHIC AND                          
REMARK 350 CRYSTALLOGRAPHIC OPERATIONS ARE GIVEN.                               
REMARK 350                                                                      
REMARK 350 BIOMOLECULE: 1                                                       
REMARK 350 APPLY THE FOLLOWING TO CHAINS: A, B, C, D                            
REMARK 350   BIOMT1   1  1.000000  0.000000  0.000000        0.00000            
REMARK 350   BIOMT2   1  0.000000  1.000000  0.000000        0.00000            
REMARK 350   BIOMT3   1  0.000000  0.000000  1.000000        0.00000            
REMARK 465                                                                      
REMARK 465 MISSING RESIDUES                                                     
REMARK 465 THE FOLLOWING RESIDUES WERE NOT LOCATED IN THE                       
REMARK 465 EXPERIMENT. (M=MODEL NUMBER; RES=RESIDUE NAME; C=CHAIN               
REMARK 465 IDENTIFIER; SSSEQ=SEQUENCE NUMBER; I=INSERTION CODE.)                
REMARK 465                                                                      
REMARK 465   M RES C SSSEQI                                                     
REMARK 465     ASN A     7                                                      
REMARK 465     SER A   139                                                      
REMARK 465     ASP A   140                                                      
REMARK 465     ASN B     7                                                      
REMARK 465     SER B   139                                                      
REMARK 465     ASP B   140                                                      
REMARK 465     THR C   141                                                      
REMARK 465     ASP C   142                                                      
REMARK 465     ASN C   143                                                      
REMARK 465     THR C   144                                                      
REMARK 465     LYS C   145                                                      
REMARK 465     PRO C   146                                                      
REMARK 465     GLU C   294                                                      
REMARK 465     VAL C   295                                                      
REMARK 465     ASN C   296                                                      
REMARK 465     GLY C   297                                                      
REMARK 465     SER C   298                                                      
REMARK 465     LYS C   299                                                      
REMARK 465     ILE C   300                                                      
REMARK 465     GLY C   301                                                      
REMARK 465     PRO C   302                                                      
REMARK 465     ASP C   303                                                      
REMARK 465     LYS C   312                                                      
REMARK 465     THR C   313                                                      
REMARK 465     ALA C   314                                                      
REMARK 465     GLY C   315                                                      
REMARK 465     VAL C   316                                                      
REMARK 465     ASN C   317                                                      
REMARK 465     THR C   318                                                      
REMARK 465     THR C   319                                                      
REMARK 465     ASP C   320                                                      
REMARK 465     LYS C   321                                                      
REMARK 465     GLU C   322                                                      
REMARK 465     MET C   323                                                      
REMARK 465     GLU C   360                                                      
REMARK 465     ALA C   361                                                      
REMARK 465     LEU C   362                                                      
REMARK 465     GLU C   363                                                      
REMARK 465     GLU C   364                                                      
REMARK 465     ARG C   365                                                      
REMARK 465     THR D   141                                                      
REMARK 465     ASP D   142                                                      
REMARK 465     ASN D   143                                                      
REMARK 465     THR D   144                                                      
REMARK 465     LYS D   145                                                      
REMARK 465     PRO D   146                                                      
REMARK 465     GLU D   294                                                      
REMARK 465     VAL D   295                                                      
REMARK 465     ASN D   296                                                      
REMARK 465     GLY D   297                                                      
REMARK 465     SER D   298                                                      
REMARK 465     LYS D   299                                                      
REMARK 465     ILE D   300                                                      
REMARK 465     GLY D   301                                                      
REMARK 465     PRO D   302                                                      
REMARK 465     ASP D   303                                                      
REMARK 465     ASN D   304                                                      
REMARK 465     LEU D   305                                                      
REMARK 465     GLY D   315                                                      
REMARK 465     VAL D   316                                                      
REMARK 465     ASN D   317                                                      
REMARK 465     THR D   318                                                      
REMARK 465     THR D   319                                                      
REMARK 465     ASP D   320                                                      
REMARK 465     LYS D   321                                                      
REMARK 465     GLU D   322                                                      
REMARK 465     MET D   323                                                      
REMARK 465     GLU D   360                                                      
REMARK 465     ALA D   361                                                      
REMARK 465     LEU D   362                                                      
REMARK 465     GLU D   363                                                      
REMARK 465     GLU D   364                                                      
REMARK 465     ARG D   365                                                      
REMARK 470                                                                      
REMARK 470 MISSING ATOM                                                         
REMARK 470 THE FOLLOWING RESIDUES HAVE MISSING ATOMS(M=MODEL NUMBER;            
REMARK 470 RES=RESIDUE NAME; C=CHAIN IDENTIFIER; SSEQ=SEQUENCE NUMBER;          
REMARK 470 I=INSERTION CODE):                                                   
REMARK 470   M RES CSSEQI  ATOMS                                                
REMARK 470     LYS A  10    CG    CD    CE    NZ                                
REMARK 470     GLN A  40    CG    CD    OE1   NE2                               
REMARK 470     SER A 138    OG                                                  
REMARK 470     LYS B  10    CG    CD    CE    NZ                                
REMARK 470     GLN B  40    CG    CD    OE1   NE2                               
REMARK 470     SER B 138    OG                                                  
REMARK 470     ARG C 148    CG    CD    NE    CZ    NH1   NH2                   
REMARK 470     GLU C 159    CG    CD    OE1   OE2                               
REMARK 470     LYS C 160    CG    CD    CE    NZ                                
REMARK 470     GLU C 162    CG    CD    OE1   OE2                               
REMARK 470     LYS C 164    CG    CD    CE    NZ                                
REMARK 470     LYS C 172    CG    CD    CE    NZ                                
REMARK 470     LYS C 175    CG    CD    CE    NZ                                
REMARK 470     LYS C 177    CG    CD    CE    NZ                                
REMARK 470     ARG C 189    CG    CD    NE    CZ    NH1   NH2                   
REMARK 470     LYS C 195    CG    CD    CE    NZ                                
REMARK 470     GLU C 196    CG    CD    OE1   OE2                               
REMARK 470     LYS C 198    CG    CD    CE    NZ                                
REMARK 470     LYS C 207    CG    CD    CE    NZ                                
REMARK 470     ARG C 209    CG    CD    NE    CZ    NH1   NH2                   
REMARK 470     LYS C 225    CG    CD    CE    NZ                                
REMARK 470     GLU C 235    CG    CD    OE1   OE2                               
REMARK 470     GLN C 244    CG    CD    OE1   NE2                               
REMARK 470     SER C 251    OG                                                  
REMARK 470     ARG C 329    CG    CD    NE    CZ    NH1   NH2                   
REMARK 470     ARG D 148    CG    CD    NE    CZ    NH1   NH2                   
REMARK 470     GLU D 159    CG    CD    OE1   OE2                               
REMARK 470     LYS D 160    CG    CD    CE    NZ                                
REMARK 470     GLU D 162    CG    CD    OE1   OE2                               
REMARK 470     LYS D 164    CG    CD    CE    NZ                                
REMARK 470     LYS D 172    CG    CD    CE    NZ                                
REMARK 470     LYS D 175    CG    CD    CE    NZ                                
REMARK 470     LYS D 177    CG    CD    CE    NZ                                
REMARK 470     ARG D 189    CG    CD    NE    CZ    NH1   NH2                   
REMARK 470     LYS D 195    CG    CD    CE    NZ                                
REMARK 470     GLU D 196    CG    CD    OE1   OE2                               
REMARK 470     LYS D 198    CG    CD    CE    NZ                                
REMARK 470     LYS D 207    CG    CD    CE    NZ                                
REMARK 470     ARG D 209    CG    CD    NE    CZ    NH1   NH2                   
REMARK 470     LYS D 225    CG    CD    CE    NZ                                
REMARK 470     GLU D 235    CG    CD    OE1   OE2                               
REMARK 470     GLN D 244    CG    CD    OE1   NE2                               
REMARK 470     SER D 251    OG                                                  
REMARK 470     ARG D 329    CG    CD    NE    CZ    NH1   NH2                   
REMARK 500                                                                      
REMARK 500 GEOMETRY AND STEREOCHEMISTRY                                         
REMARK 500 SUBTOPIC: CLOSE CONTACTS IN SAME ASYMMETRIC UNIT                     
REMARK 500                                                                      
REMARK 500 THE FOLLOWING ATOMS ARE IN CLOSE CONTACT.                            
REMARK 500                                                                      
REMARK 500  ATM1  RES C  SSEQI   ATM2  RES C  SSEQI                             
REMARK 500   N    SER C   332     OD2  ASP C   335              2.19            
REMARK 500                                                                      
REMARK 500 GEOMETRY AND STEREOCHEMISTRY                                         
REMARK 500 SUBTOPIC: COVALENT BOND LENGTHS                                      
REMARK 500                                                                      
REMARK 500 THE STEREOCHEMICAL PARAMETERS OF THE FOLLOWING RESIDUES              
REMARK 500 HAVE VALUES WHICH DEVIATE FROM EXPECTED VALUES BY MORE               
REMARK 500 THAN 6*RMSD (M=MODEL NUMBER; RES=RESIDUE NAME; C=CHAIN               
REMARK 500 IDENTIFIER; SSEQ=SEQUENCE NUMBER; I=INSERTION CODE).                 
REMARK 500                                                                      
REMARK 500 STANDARD TABLE:                                                      
REMARK 500 FORMAT: (10X,I3,1X,2(A3,1X,A1,I4,A1,1X,A4,3X),F6.3)                  
REMARK 500                                                                      
REMARK 500 EXPECTED VALUES: ENGH AND HUBER, 1991                                
REMARK 500                                                                      
REMARK 500  M RES CSSEQI ATM1   RES CSSEQI ATM2   DEVIATION                     
REMARK 500    MET D 161   SD    MET D 161   CE    -0.053                        
REMARK 500                                                                      
REMARK 500 GEOMETRY AND STEREOCHEMISTRY                                         
REMARK 500 SUBTOPIC: COVALENT BOND ANGLES                                       
REMARK 500                                                                      
REMARK 500 THE STEREOCHEMICAL PARAMETERS OF THE FOLLOWING RESIDUES              
REMARK 500 HAVE VALUES WHICH DEVIATE FROM EXPECTED VALUES BY MORE               
REMARK 500 THAN 6*RMSD (M=MODEL NUMBER; RES=RESIDUE NAME; C=CHAIN               
REMARK 500 IDENTIFIER; SSEQ=SEQUENCE NUMBER; I=INSERTION CODE).                 
REMARK 500                                                                      
REMARK 500 STANDARD TABLE:                                                      
REMARK 500 FORMAT: (10X,I3,1X,A3,1X,A1,I4,A1,3(1X,A4,2X),12X,F5.1)              
REMARK 500                                                                      
REMARK 500 EXPECTED VALUES: ENGH AND HUBER, 1991                                
REMARK 500                                                                      
REMARK 500  M RES CSSEQI ATM1   ATM2   ATM3                                     
REMARK 500    LEU A  13   N   -  CA  -  C   ANGL. DEV. = -9.4 DEGREES           
REMARK 500    TYR A  55   N   -  CA  -  C   ANGL. DEV. =-10.8 DEGREES           
REMARK 500    LEU A  65   N   -  CA  -  C   ANGL. DEV. = -9.1 DEGREES           
REMARK 500    VAL A 109   N   -  CA  -  C   ANGL. DEV. =-13.5 DEGREES           
REMARK 500    LEU B  13   N   -  CA  -  C   ANGL. DEV. = -9.3 DEGREES           
REMARK 500    GLY B  52   N   -  CA  -  C   ANGL. DEV. =  8.9 DEGREES           
REMARK 500    TYR B  55   N   -  CA  -  C   ANGL. DEV. =-11.3 DEGREES           
REMARK 500    LEU B  65   N   -  CA  -  C   ANGL. DEV. = -9.4 DEGREES           
REMARK 500    VAL B 109   N   -  CA  -  C   ANGL. DEV. =-14.1 DEGREES           
REMARK 900                                                                      
REMARK 900 RELATED ENTRIES                                                      
REMARK 900 RELATED ID: 1CVS   RELATED DB: PDB                                   
REMARK 900 CRYSTAL STRUCTURE OF FGF2 IN COMPLEX WITH THE EXTRACELLULAR          
REMARK 900 LIGAND BINDING DOMAIN OF FGF RECEPTOR 1 (FGFR1)                      
REMARK 900 RELATED ID: 1EVT   RELATED DB: PDB                                   
REMARK 900 FGF1-FGFR1 COMPLEX                                                   
DBREF  1EVT A    7   140  UNP    P05230   FGF1_HUMAN      22    155             
DBREF  1EVT B    7   140  UNP    P05230   FGF1_HUMAN      22    155             
DBREF  1EVT C  141   365  UNP    P11362   FGFR1_HUMAN    141    365             
DBREF  1EVT D  141   365  UNP    P11362   FGFR1_HUMAN    141    365             
SEQRES   1 A  134  ASN TYR LYS LYS PRO LYS LEU LEU TYR CYS SER ASN GLY          
SEQRES   2 A  134  GLY HIS PHE LEU ARG ILE LEU PRO ASP GLY THR VAL ASP          
SEQRES   3 A  134  GLY THR ARG ASP ARG SER ASP GLN HIS ILE GLN LEU GLN          
SEQRES   4 A  134  LEU SER ALA GLU SER VAL GLY GLU VAL TYR ILE LYS SER          
SEQRES   5 A  134  THR GLU THR GLY GLN TYR LEU ALA MET ASP THR ASP GLY          
SEQRES   6 A  134  LEU LEU TYR GLY SER GLN THR PRO ASN GLU GLU CYS LEU          
SEQRES   7 A  134  PHE LEU GLU ARG LEU GLU GLU ASN HIS TYR ASN THR TYR          
SEQRES   8 A  134  ILE SER LYS LYS HIS ALA GLU LYS ASN TRP PHE VAL GLY          
SEQRES   9 A  134  LEU LYS LYS ASN GLY SER CYS LYS ARG GLY PRO ARG THR          
SEQRES  10 A  134  HIS TYR GLY GLN LYS ALA ILE LEU PHE LEU PRO LEU PRO          
SEQRES  11 A  134  VAL SER SER ASP                                              
SEQRES   1 B  134  ASN TYR LYS LYS PRO LYS LEU LEU TYR CYS SER ASN GLY          
SEQRES   2 B  134  GLY HIS PHE LEU ARG ILE LEU PRO ASP GLY THR VAL ASP          
SEQRES   3 B  134  GLY THR ARG ASP ARG SER ASP GLN HIS ILE GLN LEU GLN          
SEQRES   4 B  134  LEU SER ALA GLU SER VAL GLY GLU VAL TYR ILE LYS SER          
SEQRES   5 B  134  THR GLU THR GLY GLN TYR LEU ALA MET ASP THR ASP GLY          
SEQRES   6 B  134  LEU LEU TYR GLY SER GLN THR PRO ASN GLU GLU CYS LEU          
SEQRES   7 B  134  PHE LEU GLU ARG LEU GLU GLU ASN HIS TYR ASN THR TYR          
SEQRES   8 B  134  ILE SER LYS LYS HIS ALA GLU LYS ASN TRP PHE VAL GLY          
SEQRES   9 B  134  LEU LYS LYS ASN GLY SER CYS LYS ARG GLY PRO ARG THR          
SEQRES  10 B  134  HIS TYR GLY GLN LYS ALA ILE LEU PHE LEU PRO LEU PRO          
SEQRES  11 B  134  VAL SER SER ASP                                              
SEQRES   1 C  225  THR ASP ASN THR LYS PRO ASN ARG MET PRO VAL ALA PRO          
SEQRES   2 C  225  TYR TRP THR SER PRO GLU LYS MET GLU LYS LYS LEU HIS          
SEQRES   3 C  225  ALA VAL PRO ALA ALA LYS THR VAL LYS PHE LYS CYS PRO          
SEQRES   4 C  225  SER SER GLY THR PRO ASN PRO THR LEU ARG TRP LEU LYS          
SEQRES   5 C  225  ASN GLY LYS GLU PHE LYS PRO ASP HIS ARG ILE GLY GLY          
SEQRES   6 C  225  TYR LYS VAL ARG TYR ALA THR TRP SER ILE ILE MET ASP          
SEQRES   7 C  225  SER VAL VAL PRO SER ASP LYS GLY ASN TYR THR CYS ILE          
SEQRES   8 C  225  VAL GLU ASN GLU TYR GLY SER ILE ASN HIS THR TYR GLN          
SEQRES   9 C  225  LEU ASP VAL VAL GLU ARG SER PRO HIS ARG PRO ILE LEU          
SEQRES  10 C  225  GLN ALA GLY LEU PRO ALA ASN LYS THR VAL ALA LEU GLY          
SEQRES  11 C  225  SER ASN VAL GLU PHE MET CYS LYS VAL TYR SER ASP PRO          
SEQRES  12 C  225  GLN PRO HIS ILE GLN TRP LEU LYS HIS ILE GLU VAL ASN          
SEQRES  13 C  225  GLY SER LYS ILE GLY PRO ASP ASN LEU PRO TYR VAL GLN          
SEQRES  14 C  225  ILE LEU LYS THR ALA GLY VAL ASN THR THR ASP LYS GLU          
SEQRES  15 C  225  MET GLU VAL LEU HIS LEU ARG ASN VAL SER PHE GLU ASP          
SEQRES  16 C  225  ALA GLY GLU TYR THR CYS LEU ALA GLY ASN SER ILE GLY          
SEQRES  17 C  225  LEU SER HIS HIS SER ALA TRP LEU THR VAL LEU GLU ALA          
SEQRES  18 C  225  LEU GLU GLU ARG                                              
SEQRES   1 D  225  THR ASP ASN THR LYS PRO ASN ARG MET PRO VAL ALA PRO          
SEQRES   2 D  225  TYR TRP THR SER PRO GLU LYS MET GLU LYS LYS LEU HIS          
SEQRES   3 D  225  ALA VAL PRO ALA ALA LYS THR VAL LYS PHE LYS CYS PRO          
SEQRES   4 D  225  SER SER GLY THR PRO ASN PRO THR LEU ARG TRP LEU LYS          
SEQRES   5 D  225  ASN GLY LYS GLU PHE LYS PRO ASP HIS ARG ILE GLY GLY          
SEQRES   6 D  225  TYR LYS VAL ARG TYR ALA THR TRP SER ILE ILE MET ASP          
SEQRES   7 D  225  SER VAL VAL PRO SER ASP LYS GLY ASN TYR THR CYS ILE          
SEQRES   8 D  225  VAL GLU ASN GLU TYR GLY SER ILE ASN HIS THR TYR GLN          
SEQRES   9 D  225  LEU ASP VAL VAL GLU ARG SER PRO HIS ARG PRO ILE LEU          
SEQRES  10 D  225  GLN ALA GLY LEU PRO ALA ASN LYS THR VAL ALA LEU GLY          
SEQRES  11 D  225  SER ASN VAL GLU PHE MET CYS LYS VAL TYR SER ASP PRO          
SEQRES  12 D  225  GLN PRO HIS ILE GLN TRP LEU LYS HIS ILE GLU VAL ASN          
SEQRES  13 D  225  GLY SER LYS ILE GLY PRO ASP ASN LEU PRO TYR VAL GLN          
SEQRES  14 D  225  ILE LEU LYS THR ALA GLY VAL ASN THR THR ASP LYS GLU          
SEQRES  15 D  225  MET GLU VAL LEU HIS LEU ARG ASN VAL SER PHE GLU ASP          
SEQRES  16 D  225  ALA GLY GLU TYR THR CYS LEU ALA GLY ASN SER ILE GLY          
SEQRES  17 D  225  LEU SER HIS HIS SER ALA TRP LEU THR VAL LEU GLU ALA          
SEQRES  18 D  225  LEU GLU GLU ARG                                              
HET    SO4   4000       5                                                       
HET    SO4   4001       5                                                       
HET    SO4   4002       5                                                       
HET    SO4   4003       5                                                       
HETNAM     SO4 SULFATE ION                                                      
FORMUL   5  SO4    4(O4 S 2-)                                                   
HELIX    1   1 ARG A  119  THR A  123  5                                   5    
HELIX    2   2 ARG B  119  THR B  123  5                                   5    
HELIX    3   3 SER C  157  LYS C  163  5                                   7    
HELIX    4   4 LYS C  198  ARG C  202  5                                   5    
HELIX    5   5 TYR C  210  THR C  212  5                                   3    
HELIX    6   6 VAL C  221  LYS C  225  5                                   5    
HELIX    7   7 SER C  332  ALA C  336  5                                   5    
HELIX    8   8 SER D  157  LYS D  163  5                                   7    
HELIX    9   9 LYS D  198  ARG D  202  5                                   5    
HELIX   10  10 TYR D  210  THR D  212  5                                   3    
HELIX   11  11 VAL D  221  LYS D  225  5                                   5    
HELIX   12  12 SER D  332  ALA D  336  5                                   5    
SHEET    1   A 2 LYS A  12  CYS A  16  0                                        
SHEET    2   A 2 PHE A 132  PRO A 136 -1  N  LEU A 133   O  TYR A  15           
SHEET    1   B 2 PHE A  22  ILE A  25  0                                        
SHEET    2   B 2 VAL A  31  THR A  34 -1  O  ASP A  32   N  ARG A  24           
SHEET    1   C 4 LEU A  44  SER A  50  0                                        
SHEET    2   C 4 GLU A  53  SER A  58 -1  O  GLU A  53   N  GLU A  49           
SHEET    3   C 4 PHE A  85  LEU A  89 -1  O  PHE A  85   N  VAL A  54           
SHEET    4   C 4 ASN A  95  SER A  99 -1  O  THR A  96   N  ARG A  88           
SHEET    1   D 2 TYR A  64  MET A  67  0                                        
SHEET    2   D 2 LEU A  73  SER A  76 -1  N  TYR A  74   O  ALA A  66           
SHEET    1   E 2 LYS B  12  CYS B  16  0                                        
SHEET    2   E 2 PHE B 132  PRO B 136 -1  N  LEU B 133   O  TYR B  15           
SHEET    1   F 2 PHE B  22  ILE B  25  0                                        
SHEET    2   F 2 VAL B  31  THR B  34 -1  O  ASP B  32   N  ARG B  24           
SHEET    1   G 4 LEU B  44  SER B  50  0                                        
SHEET    2   G 4 GLU B  53  SER B  58 -1  O  GLU B  53   N  GLU B  49           
SHEET    3   G 4 PHE B  85  LEU B  89 -1  O  PHE B  85   N  VAL B  54           
SHEET    4   G 4 ASN B  95  SER B  99 -1  O  THR B  96   N  ARG B  88           
SHEET    1   H 2 TYR B  64  MET B  67  0                                        
SHEET    2   H 2 LEU B  73  SER B  76 -1  N  TYR B  74   O  ALA B  66           
SHEET    1   I 2 VAL C 151  TRP C 155  0                                        
SHEET    2   I 2 SER C 180  THR C 183 -1  O  SER C 181   N  TYR C 154           
SHEET    1   J 5 LEU C 165  PRO C 169  0                                        
SHEET    2   J 5 GLY C 237  VAL C 248  1  O  GLN C 244   N  HIS C 166           
SHEET    3   J 5 GLY C 226  ASN C 234 -1  N  GLY C 226   O  LEU C 245           
SHEET    4   J 5 THR C 187  LYS C 192 -1  N  THR C 187   O  GLU C 233           
SHEET    5   J 5 LYS C 195  GLU C 196 -1  O  LYS C 195   N  LYS C 192           
SHEET    1   K 3 VAL C 174  LYS C 177  0                                        
SHEET    2   K 3 SER C 214  MET C 217 -1  O  ILE C 215   N  PHE C 176           
SHEET    3   K 3 LYS C 207  ARG C 209 -1  O  LYS C 207   N  ILE C 216           
SHEET    1   L 2 ILE C 256  LEU C 257  0                                        
SHEET    2   L 2 VAL C 279  TYR C 280 -1  O  TYR C 280   N  ILE C 256           
SHEET    1   M 5 LYS C 265  ALA C 268  0                                        
SHEET    2   M 5 LEU C 349  LEU C 359  1  O  TRP C 355   N  LYS C 265           
SHEET    3   M 5 GLY C 337  GLY C 344 -1  O  GLY C 337   N  LEU C 356           
SHEET    4   M 5 HIS C 286  HIS C 292 -1  N  HIS C 286   O  GLY C 344           
SHEET    5   M 5 VAL C 308  ILE C 310 -1  N  GLN C 309   O  LYS C 291           
SHEET    1   N 2 VAL C 273  MET C 276  0                                        
SHEET    2   N 2 VAL C 325  LEU C 328 -1  O  LEU C 326   N  PHE C 275           
SHEET    1   O 2 VAL D 151  TRP D 155  0                                        
SHEET    2   O 2 SER D 180  THR D 183 -1  O  SER D 181   N  TYR D 154           
SHEET    1   P 5 LEU D 165  PRO D 169  0                                        
SHEET    2   P 5 GLY D 237  VAL D 248  1  O  GLN D 244   N  HIS D 166           
SHEET    3   P 5 GLY D 226  ASN D 234 -1  N  GLY D 226   O  LEU D 245           
SHEET    4   P 5 THR D 187  LYS D 192 -1  N  THR D 187   O  GLU D 233           
SHEET    5   P 5 LYS D 195  GLU D 196 -1  O  LYS D 195   N  LYS D 192           
SHEET    1   Q 3 VAL D 174  LYS D 177  0                                        
SHEET    2   Q 3 SER D 214  MET D 217 -1  O  ILE D 215   N  PHE D 176           
SHEET    3   Q 3 LYS D 207  ARG D 209 -1  O  LYS D 207   N  ILE D 216           
SHEET    1   R 2 ILE D 256  LEU D 257  0                                        
SHEET    2   R 2 VAL D 279  TYR D 280 -1  O  TYR D 280   N  ILE D 256           
SHEET    1   S 5 LYS D 265  ALA D 268  0                                        
SHEET    2   S 5 LEU D 349  LEU D 359  1  O  TRP D 355   N  LYS D 265           
SHEET    3   S 5 GLY D 337  GLY D 344 -1  O  GLY D 337   N  LEU D 356           
SHEET    4   S 5 HIS D 286  HIS D 292 -1  N  HIS D 286   O  GLY D 344           
SHEET    5   S 5 VAL D 308  THR D 313 -1  O  GLN D 309   N  LYS D 291           
SHEET    1   T 2 VAL D 273  MET D 276  0                                        
SHEET    2   T 2 VAL D 325  LEU D 328 -1  O  LEU D 326   N  PHE D 275           
SSBOND   1 CYS C  178    CYS C  230                                             
SSBOND   2 CYS C  277    CYS C  341                                             
SSBOND   3 CYS D  178    CYS D  230                                             
SSBOND   4 CYS D  277    CYS D  341                                             
CISPEP   1 THR C  183    PRO C  184          0        -0.41                     
CISPEP   2 LEU C  261    PRO C  262          0         0.33                     
CISPEP   3 THR D  183    PRO D  184          0        -0.45                     
CISPEP   4 LEU D  261    PRO D  262          0         0.33                     
CRYST1   62.553   64.061   64.139  93.40 111.17  97.18 P 1           2          
ORIGX1      1.000000  0.000000  0.000000        0.00000                         
ORIGX2      0.000000  1.000000  0.000000        0.00000                         
ORIGX3      0.000000  0.000000  1.000000        0.00000                         
SCALE1      0.015986  0.002014  0.006460        0.00000                         
SCALE2      0.000000  0.015733  0.001788        0.00000                         
SCALE3      0.000000  0.000000  0.016827        0.00000                         
ATOM      1  N   TYR A   8      -6.211  52.641  14.202  1.00 30.93           N  
ATOM      2  CA  TYR A   8      -6.632  52.729  12.758  1.00 34.07           C  
ATOM      3  C   TYR A   8      -8.158  52.823  12.642  1.00 35.14           C  
ATOM      4  O   TYR A   8      -8.700  53.076  11.560  1.00 36.08           O  
ATOM      5  CB  TYR A   8      -6.119  51.514  11.937  1.00 31.10           C  
ATOM      6  CG  TYR A   8      -6.880  50.198  12.137  1.00 30.11           C  
ATOM      7  CD1 TYR A   8      -8.196  50.038  11.669  1.00 27.29           C  
ATOM      8  CD2 TYR A   8      -6.305  49.138  12.845  1.00 27.91           C  
ATOM      9  CE1 TYR A   8      -8.915  48.871  11.911  1.00 23.35           C  
ATOM     10  CE2 TYR A   8      -7.020  47.970  13.092  1.00 25.25           C  
ATOM     11  CZ  TYR A   8      -8.324  47.847  12.626  1.00 25.51           C  
ATOM     12  OH  TYR A   8      -9.032  46.708  12.914  1.00 24.32           O  
ATOM     13  N   LYS A   9      -8.847  52.610  13.757  1.00 34.32           N  
ATOM     14  CA  LYS A   9     -10.296  52.693  13.769  1.00 34.83           C  
ATOM     15  C   LYS A   9     -10.742  54.093  14.142  1.00 36.66           C  
ATOM     16  O   LYS A   9     -11.859  54.501  13.832  1.00 39.92           O  
ATOM     17  CB  LYS A   9     -10.892  51.690  14.755  1.00 35.57           C  
ATOM     18  CG  LYS A   9     -10.841  50.252  14.261  1.00 39.32           C  
ATOM     19  CD  LYS A   9     -11.922  49.417  14.894  1.00 36.85           C  
ATOM     20  CE  LYS A   9     -12.077  48.104  14.160  1.00 38.83           C  
ATOM     21  NZ  LYS A   9     -13.347  47.420  14.563  1.00 39.28           N  
ATOM     22  N   LYS A  10      -9.859  54.831  14.804  1.00 35.04           N  
ATOM     23  CA  LYS A  10     -10.155  56.189  15.229  1.00 32.91           C  
ATOM     24  C   LYS A  10     -10.104  57.176  14.054  1.00 31.18           C  
ATOM     25  O   LYS A  10      -9.370  56.967  13.087  1.00 29.73           O  
ATOM     26  CB  LYS A  10      -9.161  56.605  16.323  1.00 32.48           C  
ATOM     27  N   PRO A  11     -10.898  58.260  14.122  1.00 30.35           N  
ATOM     28  CA  PRO A  11     -10.907  59.254  13.043  1.00 30.55           C  
ATOM     29  C   PRO A  11      -9.585  60.006  13.043  1.00 30.67           C  
ATOM     30  O   PRO A  11      -8.986  60.197  14.091  1.00 34.09           O  
ATOM     31  CB  PRO A  11     -12.081  60.166  13.412  1.00 29.13           C  
ATOM     32  CG  PRO A  11     -12.956  59.292  14.251  1.00 30.64           C  
ATOM     33  CD  PRO A  11     -11.960  58.551  15.098  1.00 28.78           C  
ATOM     34  N   LYS A  12      -9.125  60.435  11.879  1.00 30.53           N  
ATOM     35  CA  LYS A  12      -7.870  61.164  11.816  1.00 30.11           C  
ATOM     36  C   LYS A  12      -8.058  62.462  11.043  1.00 29.62           C  
ATOM     37  O   LYS A  12      -9.174  62.851  10.687  1.00 29.72           O  
ATOM     38  CB  LYS A  12      -6.798  60.347  11.088  1.00 29.28           C  
ATOM     39  CG  LYS A  12      -6.736  58.886  11.408  1.00 35.98           C  
ATOM     40  CD  LYS A  12      -5.764  58.224  10.436  1.00 42.54           C  
ATOM     41  CE  LYS A  12      -5.790  56.699  10.505  1.00 44.74           C  
ATOM     42  NZ  LYS A  12      -4.907  56.132   9.442  1.00 47.68           N  
ATOM     43  N   LEU A  13      -6.941  63.123  10.787  1.00 25.55           N  
ATOM     44  CA  LEU A  13      -6.936  64.335  10.009  1.00 23.64           C  
ATOM     45  C   LEU A  13      -5.889  64.023   8.952  1.00 25.70           C  
ATOM     46  O   LEU A  13      -4.862  63.395   9.258  1.00 23.37           O  
ATOM     47  CB  LEU A  13      -6.472  65.523  10.845  1.00 21.56           C  
ATOM     48  CG  LEU A  13      -6.990  65.621  12.279  1.00 21.87           C  
ATOM     49  CD1 LEU A  13      -6.107  66.610  13.054  1.00 20.03           C  
ATOM     50  CD2 LEU A  13      -8.456  66.010  12.292  1.00 14.03           C  
ATOM     51  N   LEU A  14      -6.153  64.424   7.710  1.00 27.20           N  
ATOM     52  CA  LEU A  14      -5.196  64.203   6.633  1.00 27.76           C  
ATOM     53  C   LEU A  14      -4.556  65.560   6.354  1.00 27.46           C  
ATOM     54  O   LEU A  14      -5.105  66.394   5.634  1.00 32.09           O  
ATOM     55  CB  LEU A  14      -5.884  63.639   5.379  1.00 29.27           C  
ATOM     56  CG  LEU A  14      -6.515  62.241   5.460  1.00 29.09           C  
ATOM     57  CD1 LEU A  14      -6.783  61.732   4.054  1.00 28.78           C  
ATOM     58  CD2 LEU A  14      -5.581  61.272   6.161  1.00 29.01           C  
ATOM     59  N   TYR A  15      -3.399  65.769   6.971  1.00 23.48           N  
ATOM     60  CA  TYR A  15      -2.623  66.986   6.866  1.00 19.00           C  
ATOM     61  C   TYR A  15      -1.897  66.986   5.536  1.00 19.34           C  
ATOM     62  O   TYR A  15      -1.294  65.991   5.170  1.00 19.53           O  
ATOM     63  CB  TYR A  15      -1.622  67.019   8.035  1.00 19.21           C  
ATOM     64  CG  TYR A  15      -0.486  68.020   7.917  1.00 17.93           C  
ATOM     65  CD1 TYR A  15       0.694  67.706   7.236  1.00 14.30           C  
ATOM     66  CD2 TYR A  15      -0.603  69.295   8.470  1.00 21.02           C  
ATOM     67  CE1 TYR A  15       1.729  68.648   7.105  1.00 15.63           C  
ATOM     68  CE2 TYR A  15       0.422  70.240   8.352  1.00 19.92           C  
ATOM     69  CZ  TYR A  15       1.583  69.918   7.671  1.00 19.32           C  
ATOM     70  OH  TYR A  15       2.582  70.877   7.558  1.00 20.50           O  
ATOM     71  N   CYS A  16      -1.964  68.091   4.805  1.00 20.23           N  
ATOM     72  CA  CYS A  16      -1.273  68.189   3.529  1.00 24.26           C  
ATOM     73  C   CYS A  16      -0.021  69.035   3.712  1.00 27.62           C  
ATOM     74  O   CYS A  16      -0.100  70.187   4.148  1.00 27.22           O  
ATOM     75  CB  CYS A  16      -2.167  68.840   2.488  1.00 24.26           C  
ATOM     76  SG  CYS A  16      -1.378  68.916   0.886  1.00 27.42           S  
ATOM     77  N   SER A  17       1.130  68.474   3.350  1.00 30.54           N  
ATOM     78  CA  SER A  17       2.409  69.162   3.535  1.00 34.79           C  
ATOM     79  C   SER A  17       2.705  70.355   2.626  1.00 36.15           C  
ATOM     80  O   SER A  17       3.704  71.058   2.825  1.00 37.58           O  
ATOM     81  CB  SER A  17       3.549  68.155   3.424  1.00 34.04           C  
ATOM     82  OG  SER A  17       3.546  67.550   2.146  1.00 40.19           O  
ATOM     83  N   ASN A  18       1.844  70.589   1.642  1.00 36.91           N  
ATOM     84  CA  ASN A  18       2.036  71.689   0.706  1.00 36.11           C  
ATOM     85  C   ASN A  18       1.851  73.077   1.341  1.00 34.64           C  
ATOM     86  O   ASN A  18       2.542  74.019   0.978  1.00 37.26           O  
ATOM     87  CB  ASN A  18       1.089  71.501  -0.483  1.00 38.40           C  
ATOM     88  CG  ASN A  18       1.514  72.294  -1.701  1.00 40.64           C  
ATOM     89  OD1 ASN A  18       2.663  72.221  -2.136  1.00 42.07           O  
ATOM     90  ND2 ASN A  18       0.579  73.050  -2.265  1.00 42.47           N  
ATOM     91  N   GLY A  19       0.935  73.209   2.294  1.00 31.81           N  
ATOM     92  CA  GLY A  19       0.729  74.498   2.935  1.00 28.57           C  
ATOM     93  C   GLY A  19       0.293  74.382   4.386  1.00 27.63           C  
ATOM     94  O   GLY A  19      -0.054  75.376   5.039  1.00 22.95           O  
ATOM     95  N   GLY A  20       0.307  73.151   4.887  1.00 28.88           N  
ATOM     96  CA  GLY A  20      -0.086  72.903   6.260  1.00 30.79           C  
ATOM     97  C   GLY A  20      -1.586  72.806   6.468  1.00 31.69           C  
ATOM     98  O   GLY A  20      -2.062  72.892   7.607  1.00 32.82           O  
ATOM     99  N   HIS A  21      -2.334  72.613   5.381  1.00 30.94           N  
ATOM    100  CA  HIS A  21      -3.792  72.518   5.462  1.00 29.63           C  
ATOM    101  C   HIS A  21      -4.319  71.126   5.766  1.00 28.77           C  
ATOM    102  O   HIS A  21      -3.801  70.124   5.269  1.00 28.58           O  
ATOM    103  CB  HIS A  21      -4.449  73.005   4.159  1.00 28.66           C  
ATOM    104  CG  HIS A  21      -4.208  74.452   3.863  1.00 29.89           C  
ATOM    105  ND1 HIS A  21      -3.091  74.899   3.183  1.00 26.82           N  
ATOM    106  CD2 HIS A  21      -4.919  75.558   4.187  1.00 29.02           C  
ATOM    107  CE1 HIS A  21      -3.130  76.218   3.102  1.00 28.89           C  
ATOM    108  NE2 HIS A  21      -4.229  76.642   3.705  1.00 31.38           N  
ATOM    109  N   PHE A  22      -5.364  71.082   6.586  1.00 29.53           N  
ATOM    110  CA  PHE A  22      -6.026  69.830   6.945  1.00 29.65           C  
ATOM    111  C   PHE A  22      -7.145  69.605   5.940  1.00 29.09           C  
ATOM    112  O   PHE A  22      -8.021  70.463   5.775  1.00 27.07           O  
ATOM    113  CB  PHE A  22      -6.660  69.903   8.335  1.00 30.55           C  
ATOM    114  CG  PHE A  22      -5.673  70.026   9.445  1.00 37.13           C  
ATOM    115  CD1 PHE A  22      -5.836  69.293  10.608  1.00 37.85           C  
ATOM    116  CD2 PHE A  22      -4.585  70.888   9.343  1.00 40.60           C  
ATOM    117  CE1 PHE A  22      -4.934  69.408  11.640  1.00 37.75           C  
ATOM    118  CE2 PHE A  22      -3.679  71.008  10.375  1.00 39.61           C  
ATOM    119  CZ  PHE A  22      -3.857  70.268  11.528  1.00 38.92           C  
ATOM    120  N   LEU A  23      -7.126  68.449   5.284  1.00 27.56           N  
ATOM    121  CA  LEU A  23      -8.152  68.133   4.305  1.00 24.45           C  
ATOM    122  C   LEU A  23      -9.521  68.330   4.961  1.00 22.84           C  
ATOM    123  O   LEU A  23      -9.791  67.786   6.027  1.00 22.19           O  
ATOM    124  CB  LEU A  23      -7.969  66.699   3.800  1.00 22.92           C  
ATOM    125  CG  LEU A  23      -8.699  66.282   2.514  1.00 25.07           C  
ATOM    126  CD1 LEU A  23      -8.720  67.429   1.503  1.00 24.47           C  
ATOM    127  CD2 LEU A  23      -8.011  65.053   1.918  1.00 23.48           C  
ATOM    128  N   ARG A  24     -10.364  69.144   4.327  1.00 23.99           N  
ATOM    129  CA  ARG A  24     -11.711  69.453   4.828  1.00 24.12           C  
ATOM    130  C   ARG A  24     -12.826  69.134   3.842  1.00 23.78           C  
ATOM    131  O   ARG A  24     -12.686  69.336   2.640  1.00 27.28           O  
ATOM    132  CB  ARG A  24     -11.820  70.939   5.204  1.00 24.03           C  
ATOM    133  CG  ARG A  24     -13.225  71.374   5.564  1.00 21.36           C  
ATOM    134  CD  ARG A  24     -13.261  72.746   6.177  1.00 22.05           C  
ATOM    135  NE  ARG A  24     -12.692  73.760   5.299  1.00 24.65           N  
ATOM    136  CZ  ARG A  24     -12.673  75.065   5.570  1.00 21.46           C  
ATOM    137  NH1 ARG A  24     -13.195  75.529   6.695  1.00 17.22           N  
ATOM    138  NH2 ARG A  24     -12.114  75.911   4.718  1.00 21.38           N  
ATOM    139  N   ILE A  25     -13.937  68.633   4.357  1.00 23.65           N  
ATOM    140  CA  ILE A  25     -15.090  68.329   3.514  1.00 26.90           C  
ATOM    141  C   ILE A  25     -16.291  69.115   4.042  1.00 28.14           C  
ATOM    142  O   ILE A  25     -17.016  68.625   4.917  1.00 30.13           O  
ATOM    143  CB  ILE A  25     -15.480  66.826   3.544  1.00 27.69           C  
ATOM    144  CG1 ILE A  25     -14.354  65.961   2.973  1.00 26.25           C  
ATOM    145  CG2 ILE A  25     -16.771  66.613   2.751  1.00 27.17           C  
ATOM    146  CD1 ILE A  25     -14.674  64.481   2.991  1.00 23.07           C  
ATOM    147  N   LEU A  26     -16.493  70.325   3.515  1.00 28.24           N  
ATOM    148  CA  LEU A  26     -17.603  71.183   3.937  1.00 29.28           C  
ATOM    149  C   LEU A  26     -18.943  70.558   3.578  1.00 30.08           C  
ATOM    150  O   LEU A  26     -19.111  70.024   2.490  1.00 30.15           O  
ATOM    151  CB  LEU A  26     -17.480  72.551   3.282  1.00 30.09           C  
ATOM    152  CG  LEU A  26     -16.188  73.280   3.644  1.00 30.31           C  
ATOM    153  CD1 LEU A  26     -15.973  74.448   2.676  1.00 29.08           C  
ATOM    154  CD2 LEU A  26     -16.255  73.737   5.100  1.00 24.34           C  
ATOM    155  N   PRO A  27     -19.923  70.648   4.494  1.00 30.53           N  
ATOM    156  CA  PRO A  27     -21.286  70.107   4.379  1.00 31.23           C  
ATOM    157  C   PRO A  27     -22.072  70.343   3.084  1.00 32.15           C  
ATOM    158  O   PRO A  27     -23.103  69.721   2.855  1.00 34.09           O  
ATOM    159  CB  PRO A  27     -21.987  70.680   5.616  1.00 29.75           C  
ATOM    160  CG  PRO A  27     -21.241  71.929   5.888  1.00 30.17           C  
ATOM    161  CD  PRO A  27     -19.812  71.523   5.668  1.00 29.63           C  
ATOM    162  N   ASP A  28     -21.568  71.213   2.228  1.00 32.22           N  
ATOM    163  CA  ASP A  28     -22.211  71.522   0.963  1.00 34.47           C  
ATOM    164  C   ASP A  28     -21.552  70.748  -0.179  1.00 35.43           C  
ATOM    165  O   ASP A  28     -21.925  70.898  -1.341  1.00 34.79           O  
ATOM    166  CB  ASP A  28     -22.064  73.008   0.736  1.00 37.66           C  
ATOM    167  CG  ASP A  28     -20.714  73.506   1.201  1.00 42.63           C  
ATOM    168  OD1 ASP A  28     -19.741  73.400   0.413  1.00 41.46           O  
ATOM    169  OD2 ASP A  28     -20.628  73.960   2.373  1.00 43.32           O  
ATOM    170  N   GLY A  29     -20.559  69.934   0.154  1.00 35.10           N  
ATOM    171  CA  GLY A  29     -19.872  69.163  -0.861  1.00 35.05           C  
ATOM    172  C   GLY A  29     -18.534  69.776  -1.228  1.00 37.28           C  
ATOM    173  O   GLY A  29     -17.776  69.184  -1.994  1.00 37.80           O  
ATOM    174  N   THR A  30     -18.237  70.958  -0.687  1.00 36.92           N  
ATOM    175  CA  THR A  30     -16.969  71.622  -0.984  1.00 37.38           C  
ATOM    176  C   THR A  30     -15.793  70.966  -0.277  1.00 36.90           C  
ATOM    177  O   THR A  30     -15.799  70.813   0.946  1.00 38.68           O  
ATOM    178  CB  THR A  30     -16.988  73.118  -0.576  1.00 38.66           C  
ATOM    179  OG1 THR A  30     -17.830  73.848  -1.474  1.00 38.14           O  
ATOM    180  CG2 THR A  30     -15.571  73.710  -0.614  1.00 38.60           C  
ATOM    181  N   VAL A  31     -14.783  70.597  -1.060  1.00 35.69           N  
ATOM    182  CA  VAL A  31     -13.571  69.968  -0.543  1.00 33.82           C  
ATOM    183  C   VAL A  31     -12.404  70.958  -0.616  1.00 33.54           C  
ATOM    184  O   VAL A  31     -12.081  71.495  -1.679  1.00 33.57           O  
ATOM    185  CB  VAL A  31     -13.243  68.686  -1.343  1.00 32.82           C  
ATOM    186  CG1 VAL A  31     -11.785  68.306  -1.161  1.00 30.24           C  
ATOM    187  CG2 VAL A  31     -14.152  67.552  -0.879  1.00 27.51           C  
ATOM    188  N   ASP A  32     -11.771  71.194   0.524  1.00 32.74           N  
ATOM    189  CA  ASP A  32     -10.673  72.153   0.584  1.00 31.93           C  
ATOM    190  C   ASP A  32      -9.819  71.893   1.807  1.00 31.50           C  
ATOM    191  O   ASP A  32      -9.929  70.847   2.440  1.00 28.36           O  
ATOM    192  CB  ASP A  32     -11.237  73.564   0.694  1.00 28.94           C  
ATOM    193  CG  ASP A  32     -11.832  73.844   2.070  1.00 27.35           C  
ATOM    194  OD1 ASP A  32     -12.162  72.891   2.822  1.00 27.41           O  
ATOM    195  OD2 ASP A  32     -11.972  75.030   2.403  1.00 29.25           O  
ATOM    196  N   GLY A  33      -8.989  72.877   2.144  1.00 32.08           N  
ATOM    197  CA  GLY A  33      -8.121  72.764   3.298  1.00 31.21           C  
ATOM    198  C   GLY A  33      -8.245  73.939   4.245  1.00 28.86           C  
ATOM    199  O   GLY A  33      -8.727  75.004   3.873  1.00 27.86           O  
ATOM    200  N   THR A  34      -7.803  73.735   5.478  1.00 30.01           N  
ATOM    201  CA  THR A  34      -7.841  74.773   6.496  1.00 30.24           C  
ATOM    202  C   THR A  34      -6.704  74.570   7.481  1.00 31.16           C  
ATOM    203  O   THR A  34      -6.160  73.467   7.585  1.00 33.68           O  
ATOM    204  CB  THR A  34      -9.157  74.740   7.274  1.00 30.25           C  
ATOM    205  OG1 THR A  34      -9.004  75.481   8.487  1.00 28.75           O  
ATOM    206  CG2 THR A  34      -9.547  73.311   7.602  1.00 32.84           C  
ATOM    207  N   ARG A  35      -6.337  75.621   8.205  1.00 29.99           N  
ATOM    208  CA  ARG A  35      -5.264  75.497   9.179  1.00 27.87           C  
ATOM    209  C   ARG A  35      -5.818  75.515  10.600  1.00 28.88           C  
ATOM    210  O   ARG A  35      -5.090  75.768  11.545  1.00 31.17           O  
ATOM    211  CB  ARG A  35      -4.245  76.625   8.998  1.00 27.75           C  
ATOM    212  CG  ARG A  35      -3.481  76.605   7.672  1.00 27.69           C  
ATOM    213  CD  ARG A  35      -2.436  77.717   7.624  1.00 28.73           C  
ATOM    214  NE  ARG A  35      -1.531  77.598   6.483  1.00 31.40           N  
ATOM    215  CZ  ARG A  35      -1.424  78.510   5.516  1.00 35.18           C  
ATOM    216  NH1 ARG A  35      -2.165  79.610   5.546  1.00 35.03           N  
ATOM    217  NH2 ARG A  35      -0.579  78.330   4.511  1.00 37.37           N  
ATOM    218  N   ASP A  36      -7.107  75.239  10.750  1.00 30.56           N  
ATOM    219  CA  ASP A  36      -7.748  75.229  12.064  1.00 33.44           C  
ATOM    220  C   ASP A  36      -8.160  73.817  12.523  1.00 35.08           C  
ATOM    221  O   ASP A  36      -9.031  73.178  11.920  1.00 34.09           O  
ATOM    222  CB  ASP A  36      -8.974  76.127  12.025  1.00 35.77           C  
ATOM    223  CG  ASP A  36      -9.858  75.940  13.225  1.00 39.60           C  
ATOM    224  OD1 ASP A  36     -11.018  76.416  13.176  1.00 39.08           O  
ATOM    225  OD2 ASP A  36      -9.386  75.321  14.210  1.00 37.75           O  
ATOM    226  N   ARG A  37      -7.549  73.345  13.610  1.00 35.36           N  
ATOM    227  CA  ARG A  37      -7.836  72.007  14.126  1.00 33.29           C  
ATOM    228  C   ARG A  37      -9.131  71.904  14.878  1.00 30.94           C  
ATOM    229  O   ARG A  37      -9.595  70.800  15.145  1.00 29.97           O  
ATOM    230  CB  ARG A  37      -6.710  71.492  15.040  1.00 30.95           C  
ATOM    231  CG  ARG A  37      -5.427  71.157  14.312  1.00 33.00           C  
ATOM    232  CD  ARG A  37      -4.363  70.498  15.189  1.00 31.53           C  
ATOM    233  NE  ARG A  37      -4.699  69.144  15.614  1.00 29.02           N  
ATOM    234  CZ  ARG A  37      -3.798  68.178  15.790  1.00 31.14           C  
ATOM    235  NH1 ARG A  37      -2.505  68.407  15.568  1.00 23.51           N  
ATOM    236  NH2 ARG A  37      -4.186  66.980  16.205  1.00 31.36           N  
ATOM    237  N   SER A  38      -9.708  73.034  15.247  1.00 28.54           N  
ATOM    238  CA  SER A  38     -10.954  72.964  15.974  1.00 30.73           C  
ATOM    239  C   SER A  38     -12.145  72.892  15.022  1.00 30.32           C  
ATOM    240  O   SER A  38     -13.275  72.646  15.459  1.00 31.35           O  
ATOM    241  CB  SER A  38     -11.084  74.144  16.936  1.00 31.49           C  
ATOM    242  OG  SER A  38     -10.890  75.378  16.276  1.00 37.07           O  
ATOM    243  N   ASP A  39     -11.873  73.092  13.728  1.00 28.18           N  
ATOM    244  CA  ASP A  39     -12.887  73.039  12.673  1.00 24.45           C  
ATOM    245  C   ASP A  39     -13.562  71.685  12.779  1.00 23.86           C  
ATOM    246  O   ASP A  39     -12.887  70.657  12.837  1.00 22.53           O  
ATOM    247  CB  ASP A  39     -12.208  73.181  11.310  1.00 26.93           C  
ATOM    248  CG  ASP A  39     -13.198  73.212  10.146  1.00 30.41           C  
ATOM    249  OD1 ASP A  39     -13.989  72.264   9.993  1.00 35.13           O  
ATOM    250  OD2 ASP A  39     -13.176  74.182   9.359  1.00 31.29           O  
ATOM    251  N   GLN A  40     -14.891  71.680  12.809  1.00 25.06           N  
ATOM    252  CA  GLN A  40     -15.647  70.434  12.943  1.00 26.31           C  
ATOM    253  C   GLN A  40     -15.677  69.503  11.731  1.00 28.71           C  
ATOM    254  O   GLN A  40     -16.148  68.373  11.845  1.00 31.10           O  
ATOM    255  CB  GLN A  40     -17.082  70.742  13.367  1.00 26.44           C  
ATOM    256  N   HIS A  41     -15.164  69.944  10.585  1.00 29.89           N  
ATOM    257  CA  HIS A  41     -15.205  69.106   9.389  1.00 32.67           C  
ATOM    258  C   HIS A  41     -13.889  68.524   8.838  1.00 33.49           C  
ATOM    259  O   HIS A  41     -13.812  68.138   7.655  1.00 31.94           O  
ATOM    260  CB  HIS A  41     -15.937  69.859   8.274  1.00 35.74           C  
ATOM    261  CG  HIS A  41     -17.348  70.232   8.623  1.00 39.19           C  
ATOM    262  ND1 HIS A  41     -17.682  71.447   9.186  1.00 37.62           N  
ATOM    263  CD2 HIS A  41     -18.506  69.543   8.503  1.00 38.71           C  
ATOM    264  CE1 HIS A  41     -18.985  71.487   9.397  1.00 36.33           C  
ATOM    265  NE2 HIS A  41     -19.511  70.344   8.991  1.00 36.76           N  
ATOM    266  N   ILE A  42     -12.859  68.452   9.680  1.00 32.64           N  
ATOM    267  CA  ILE A  42     -11.581  67.893   9.241  1.00 30.07           C  
ATOM    268  C   ILE A  42     -11.338  66.449   9.711  1.00 29.12           C  
ATOM    269  O   ILE A  42     -10.400  65.791   9.242  1.00 28.32           O  
ATOM    270  CB  ILE A  42     -10.384  68.787   9.665  1.00 29.13           C  
ATOM    271  CG1 ILE A  42     -10.542  69.271  11.106  1.00 25.09           C  
ATOM    272  CG2 ILE A  42     -10.262  69.953   8.707  1.00 31.03           C  
ATOM    273  CD1 ILE A  42      -9.261  69.839  11.672  1.00 24.45           C  
ATOM    274  N   GLN A  43     -12.193  65.964  10.613  1.00 26.53           N  
ATOM    275  CA  GLN A  43     -12.088  64.603  11.144  1.00 26.81           C  
ATOM    276  C   GLN A  43     -12.585  63.553  10.148  1.00 25.30           C  
ATOM    277  O   GLN A  43     -13.771  63.486   9.834  1.00 26.58           O  
ATOM    278  CB  GLN A  43     -12.895  64.463  12.436  1.00 26.73           C  
ATOM    279  CG  GLN A  43     -12.521  65.435  13.526  1.00 28.97           C  
ATOM    280  CD  GLN A  43     -13.129  66.796  13.319  1.00 30.15           C  
ATOM    281  OE1 GLN A  43     -14.353  66.944  13.338  1.00 35.13           O  
ATOM    282  NE2 GLN A  43     -12.284  67.804  13.124  1.00 26.87           N  
ATOM    283  N   LEU A  44     -11.676  62.709   9.690  1.00 24.09           N  
ATOM    284  CA  LEU A  44     -12.017  61.691   8.714  1.00 25.35           C  
ATOM    285  C   LEU A  44     -11.908  60.258   9.220  1.00 28.26           C  
ATOM    286  O   LEU A  44     -11.074  59.923  10.069  1.00 29.85           O  
ATOM    287  CB  LEU A  44     -11.130  61.855   7.476  1.00 20.98           C  
ATOM    288  CG  LEU A  44     -10.923  63.327   7.102  1.00 19.81           C  
ATOM    289  CD1 LEU A  44      -9.958  63.458   5.919  1.00 15.15           C  
ATOM    290  CD2 LEU A  44     -12.273  63.973   6.817  1.00 14.40           C  
ATOM    291  N   GLN A  45     -12.761  59.412   8.664  1.00 29.01           N  
ATOM    292  CA  GLN A  45     -12.789  58.013   9.012  1.00 28.77           C  
ATOM    293  C   GLN A  45     -12.495  57.182   7.762  1.00 28.96           C  
ATOM    294  O   GLN A  45     -13.376  56.963   6.925  1.00 29.78           O  
ATOM    295  CB  GLN A  45     -14.158  57.653   9.570  1.00 32.07           C  
ATOM    296  CG  GLN A  45     -14.161  56.326  10.251  1.00 36.53           C  
ATOM    297  CD  GLN A  45     -13.152  56.303  11.361  1.00 40.24           C  
ATOM    298  OE1 GLN A  45     -13.303  57.013  12.359  1.00 42.01           O  
ATOM    299  NE2 GLN A  45     -12.097  55.501  11.195  1.00 39.70           N  
ATOM    300  N   LEU A  46     -11.249  56.730   7.646  1.00 26.57           N  
ATOM    301  CA  LEU A  46     -10.810  55.924   6.524  1.00 24.50           C  
ATOM    302  C   LEU A  46     -11.195  54.470   6.715  1.00 25.23           C  
ATOM    303  O   LEU A  46     -11.136  53.951   7.823  1.00 24.47           O  
ATOM    304  CB  LEU A  46      -9.297  56.033   6.369  1.00 23.96           C  
ATOM    305  CG  LEU A  46      -8.763  57.245   5.593  1.00 24.78           C  
ATOM    306  CD1 LEU A  46      -9.154  58.554   6.240  1.00 21.83           C  
ATOM    307  CD2 LEU A  46      -7.270  57.124   5.509  1.00 27.45           C  
ATOM    308  N   SER A  47     -11.595  53.815   5.631  1.00 27.68           N  
ATOM    309  CA  SER A  47     -11.983  52.406   5.682  1.00 28.51           C  
ATOM    310  C   SER A  47     -11.528  51.691   4.415  1.00 30.30           C  
ATOM    311  O   SER A  47     -11.515  52.271   3.325  1.00 30.69           O  
ATOM    312  CB  SER A  47     -13.497  52.263   5.808  1.00 26.43           C  
ATOM    313  OG  SER A  47     -14.100  53.487   6.186  1.00 32.55           O  
ATOM    314  N   ALA A  48     -11.159  50.426   4.558  1.00 31.38           N  
ATOM    315  CA  ALA A  48     -10.716  49.654   3.412  1.00 33.88           C  
ATOM    316  C   ALA A  48     -11.849  48.804   2.843  1.00 36.19           C  
ATOM    317  O   ALA A  48     -12.455  47.999   3.544  1.00 36.78           O  
ATOM    318  CB  ALA A  48      -9.541  48.766   3.801  1.00 34.24           C  
ATOM    319  N   GLU A  49     -12.145  49.002   1.567  1.00 38.38           N  
ATOM    320  CA  GLU A  49     -13.181  48.224   0.911  1.00 40.14           C  
ATOM    321  C   GLU A  49     -12.490  46.914   0.546  1.00 38.88           C  
ATOM    322  O   GLU A  49     -13.087  45.839   0.545  1.00 39.15           O  
ATOM    323  CB  GLU A  49     -13.653  48.953  -0.354  1.00 44.39           C  
ATOM    324  CG  GLU A  49     -14.730  48.216  -1.148  1.00 52.55           C  
ATOM    325  CD  GLU A  49     -15.819  47.603  -0.254  1.00 59.06           C  
ATOM    326  OE1 GLU A  49     -16.394  48.326   0.603  1.00 61.35           O  
ATOM    327  OE2 GLU A  49     -16.104  46.391  -0.414  1.00 61.76           O  
ATOM    328  N   SER A  50     -11.204  47.041   0.249  1.00 36.19           N  
ATOM    329  CA  SER A  50     -10.349  45.933  -0.133  1.00 32.15           C  
ATOM    330  C   SER A  50      -8.966  46.383   0.268  1.00 30.77           C  
ATOM    331  O   SER A  50      -8.776  47.541   0.637  1.00 32.19           O  
ATOM    332  CB  SER A  50     -10.350  45.735  -1.647  1.00 32.43           C  
ATOM    333  OG  SER A  50     -11.662  45.780  -2.174  1.00 35.80           O  
ATOM    334  N   VAL A  51      -8.000  45.477   0.179  1.00 26.48           N  
ATOM    335  CA  VAL A  51      -6.630  45.809   0.525  1.00 21.53           C  
ATOM    336  C   VAL A  51      -6.189  47.009  -0.311  1.00 21.00           C  
ATOM    337  O   VAL A  51      -6.445  47.067  -1.510  1.00 21.98           O  
ATOM    338  CB  VAL A  51      -5.689  44.601   0.263  1.00 21.49           C  
ATOM    339  CG1 VAL A  51      -4.240  44.956   0.607  1.00 19.14           C  
ATOM    340  CG2 VAL A  51      -6.138  43.421   1.091  1.00 18.38           C  
ATOM    341  N   GLY A  52      -5.560  47.981   0.337  1.00 19.90           N  
ATOM    342  CA  GLY A  52      -5.072  49.162  -0.358  1.00 19.52           C  
ATOM    343  C   GLY A  52      -6.044  50.209  -0.869  1.00 19.81           C  
ATOM    344  O   GLY A  52      -5.613  51.292  -1.238  1.00 19.55           O  
ATOM    345  N   GLU A  53      -7.337  49.905  -0.891  1.00 23.59           N  
ATOM    346  CA  GLU A  53      -8.354  50.835  -1.392  1.00 26.74           C  
ATOM    347  C   GLU A  53      -9.192  51.347  -0.234  1.00 28.31           C  
ATOM    348  O   GLU A  53      -9.758  50.558   0.527  1.00 29.45           O  
ATOM    349  CB  GLU A  53      -9.250  50.116  -2.392  1.00 29.23           C  
ATOM    350  CG  GLU A  53      -8.500  49.097  -3.231  1.00 34.27           C  
ATOM    351  CD  GLU A  53      -9.358  48.441  -4.291  1.00 37.11           C  
ATOM    352  OE1 GLU A  53     -10.524  48.077  -3.994  1.00 38.71           O  
ATOM    353  OE2 GLU A  53      -8.849  48.281  -5.421  1.00 37.09           O  
ATOM    354  N   VAL A  54      -9.304  52.663  -0.111  1.00 27.94           N  
ATOM    355  CA  VAL A  54     -10.038  53.209   1.016  1.00 28.50           C  
ATOM    356  C   VAL A  54     -11.121  54.228   0.717  1.00 29.71           C  
ATOM    357  O   VAL A  54     -11.152  54.863  -0.338  1.00 31.82           O  
ATOM    358  CB  VAL A  54      -9.060  53.890   2.028  1.00 29.81           C  
ATOM    359  CG1 VAL A  54      -7.872  52.987   2.316  1.00 28.88           C  
ATOM    360  CG2 VAL A  54      -8.563  55.209   1.467  1.00 29.49           C  
ATOM    361  N   TYR A  55     -12.024  54.360   1.677  1.00 30.07           N  
ATOM    362  CA  TYR A  55     -13.068  55.365   1.616  1.00 29.06           C  
ATOM    363  C   TYR A  55     -12.544  56.369   2.638  1.00 28.25           C  
ATOM    364  O   TYR A  55     -11.733  56.022   3.511  1.00 24.27           O  
ATOM    365  CB  TYR A  55     -14.427  54.825   2.064  1.00 30.63           C  
ATOM    366  CG  TYR A  55     -15.124  53.969   1.028  1.00 34.61           C  
ATOM    367  CD1 TYR A  55     -15.396  54.465  -0.256  1.00 33.55           C  
ATOM    368  CD2 TYR A  55     -15.544  52.677   1.338  1.00 34.68           C  
ATOM    369  CE1 TYR A  55     -16.072  53.696  -1.198  1.00 32.04           C  
ATOM    370  CE2 TYR A  55     -16.215  51.902   0.406  1.00 36.49           C  
ATOM    371  CZ  TYR A  55     -16.480  52.414  -0.860  1.00 34.63           C  
ATOM    372  OH  TYR A  55     -17.151  51.628  -1.772  1.00 31.84           O  
ATOM    373  N   ILE A  56     -12.989  57.609   2.514  1.00 25.54           N  
ATOM    374  CA  ILE A  56     -12.552  58.665   3.397  1.00 22.85           C  
ATOM    375  C   ILE A  56     -13.767  59.509   3.655  1.00 22.92           C  
ATOM    376  O   ILE A  56     -14.169  60.274   2.791  1.00 26.20           O  
ATOM    377  CB  ILE A  56     -11.483  59.504   2.699  1.00 21.65           C  
ATOM    378  CG1 ILE A  56     -10.203  58.678   2.568  1.00 18.56           C  
ATOM    379  CG2 ILE A  56     -11.277  60.825   3.442  1.00 22.90           C  
ATOM    380  CD1 ILE A  56      -9.146  59.313   1.695  1.00 20.06           C  
ATOM    381  N   LYS A  57     -14.375  59.386   4.825  1.00 24.91           N  
ATOM    382  CA  LYS A  57     -15.569  60.185   5.059  1.00 28.90           C  
ATOM    383  C   LYS A  57     -15.577  61.051   6.299  1.00 29.05           C  
ATOM    384  O   LYS A  57     -15.086  60.667   7.352  1.00 27.57           O  
ATOM    385  CB  LYS A  57     -16.824  59.306   5.080  1.00 29.23           C  
ATOM    386  CG  LYS A  57     -17.070  58.610   6.391  1.00 31.58           C  
ATOM    387  CD  LYS A  57     -18.559  58.412   6.595  1.00 36.56           C  
ATOM    388  CE  LYS A  57     -18.853  57.865   7.983  1.00 39.27           C  
ATOM    389  NZ  LYS A  57     -20.288  58.052   8.351  1.00 41.08           N  
ATOM    390  N   SER A  58     -16.165  62.229   6.153  1.00 29.75           N  
ATOM    391  CA  SER A  58     -16.280  63.152   7.259  1.00 30.65           C  
ATOM    392  C   SER A  58     -17.129  62.489   8.332  1.00 31.88           C  
ATOM    393  O   SER A  58     -18.172  61.892   8.052  1.00 30.77           O  
ATOM    394  CB  SER A  58     -16.928  64.461   6.794  1.00 30.96           C  
ATOM    395  OG  SER A  58     -17.134  65.364   7.869  1.00 27.64           O  
ATOM    396  N   THR A  59     -16.655  62.579   9.562  1.00 34.16           N  
ATOM    397  CA  THR A  59     -17.357  62.009  10.699  1.00 35.56           C  
ATOM    398  C   THR A  59     -18.535  62.909  11.036  1.00 33.42           C  
ATOM    399  O   THR A  59     -19.569  62.448  11.506  1.00 30.70           O  
ATOM    400  CB  THR A  59     -16.440  61.972  11.904  1.00 38.57           C  
ATOM    401  OG1 THR A  59     -15.762  63.234  11.987  1.00 43.02           O  
ATOM    402  CG2 THR A  59     -15.413  60.837  11.775  1.00 42.09           C  
ATOM    403  N   GLU A  60     -18.361  64.202  10.784  1.00 33.84           N  
ATOM    404  CA  GLU A  60     -19.391  65.185  11.079  1.00 33.22           C  
ATOM    405  C   GLU A  60     -20.609  65.101  10.180  1.00 32.21           C  
ATOM    406  O   GLU A  60     -21.737  65.018  10.665  1.00 30.09           O  
ATOM    407  CB  GLU A  60     -18.817  66.603  11.006  1.00 35.25           C  
ATOM    408  CG  GLU A  60     -19.602  67.614  11.837  1.00 37.47           C  
ATOM    409  CD  GLU A  60     -19.749  67.173  13.292  1.00 39.42           C  
ATOM    410  OE1 GLU A  60     -18.783  66.587  13.844  1.00 40.74           O  
ATOM    411  OE2 GLU A  60     -20.823  67.420  13.883  1.00 36.32           O  
ATOM    412  N   THR A  61     -20.387  65.126   8.869  1.00 32.99           N  
ATOM    413  CA  THR A  61     -21.498  65.073   7.930  1.00 32.62           C  
ATOM    414  C   THR A  61     -21.755  63.709   7.287  1.00 34.19           C  
ATOM    415  O   THR A  61     -22.832  63.477   6.744  1.00 38.18           O  
ATOM    416  CB  THR A  61     -21.339  66.137   6.829  1.00 30.79           C  
ATOM    417  OG1 THR A  61     -20.211  65.834   6.007  1.00 31.02           O  
ATOM    418  CG2 THR A  61     -21.137  67.487   7.452  1.00 28.22           C  
ATOM    419  N   GLY A  62     -20.794  62.795   7.359  1.00 33.42           N  
ATOM    420  CA  GLY A  62     -21.001  61.491   6.759  1.00 31.30           C  
ATOM    421  C   GLY A  62     -20.883  61.554   5.245  1.00 30.88           C  
ATOM    422  O   GLY A  62     -21.452  60.739   4.525  1.00 29.28           O  
ATOM    423  N   GLN A  63     -20.153  62.548   4.756  1.00 29.83           N  
ATOM    424  CA  GLN A  63     -19.939  62.701   3.325  1.00 29.21           C  
ATOM    425  C   GLN A  63     -18.639  62.001   2.973  1.00 28.54           C  
ATOM    426  O   GLN A  63     -17.685  62.034   3.748  1.00 30.13           O  
ATOM    427  CB  GLN A  63     -19.786  64.172   2.940  1.00 28.94           C  
ATOM    428  CG  GLN A  63     -21.005  65.054   3.130  1.00 31.75           C  
ATOM    429  CD  GLN A  63     -20.700  66.518   2.811  1.00 33.41           C  
ATOM    430  OE1 GLN A  63     -20.529  66.893   1.647  1.00 32.99           O  
ATOM    431  NE2 GLN A  63     -20.612  67.344   3.851  1.00 28.95           N  
ATOM    432  N   TYR A  64     -18.598  61.377   1.801  1.00 26.00           N  
ATOM    433  CA  TYR A  64     -17.390  60.700   1.355  1.00 24.14           C  
ATOM    434  C   TYR A  64     -16.594  61.618   0.454  1.00 23.08           C  
ATOM    435  O   TYR A  64     -17.159  62.437  -0.262  1.00 23.62           O  
ATOM    436  CB  TYR A  64     -17.718  59.410   0.598  1.00 23.04           C  
ATOM    437  CG  TYR A  64     -18.334  58.345   1.465  1.00 22.93           C  
ATOM    438  CD1 TYR A  64     -19.665  58.436   1.876  1.00 21.97           C  
ATOM    439  CD2 TYR A  64     -17.583  57.261   1.905  1.00 23.66           C  
ATOM    440  CE1 TYR A  64     -20.232  57.475   2.702  1.00 21.59           C  
ATOM    441  CE2 TYR A  64     -18.144  56.292   2.737  1.00 23.22           C  
ATOM    442  CZ  TYR A  64     -19.464  56.407   3.130  1.00 22.04           C  
ATOM    443  OH  TYR A  64     -20.006  55.456   3.961  1.00 24.71           O  
ATOM    444  N   LEU A  65     -15.275  61.509   0.523  1.00 22.21           N  
ATOM    445  CA  LEU A  65     -14.426  62.313  -0.324  1.00 22.75           C  
ATOM    446  C   LEU A  65     -14.520  61.587  -1.651  1.00 26.61           C  
ATOM    447  O   LEU A  65     -14.486  60.357  -1.699  1.00 28.02           O  
ATOM    448  CB  LEU A  65     -12.979  62.313   0.177  1.00 23.51           C  
ATOM    449  CG  LEU A  65     -11.961  63.050  -0.712  1.00 26.58           C  
ATOM    450  CD1 LEU A  65     -12.256  64.544  -0.704  1.00 25.22           C  
ATOM    451  CD2 LEU A  65     -10.549  62.783  -0.233  1.00 26.06           C  
ATOM    452  N   ALA A  66     -14.650  62.348  -2.727  1.00 29.69           N  
ATOM    453  CA  ALA A  66     -14.776  61.768  -4.053  1.00 29.81           C  
ATOM    454  C   ALA A  66     -14.161  62.677  -5.101  1.00 32.73           C  
ATOM    455  O   ALA A  66     -13.909  63.857  -4.861  1.00 32.97           O  
ATOM    456  CB  ALA A  66     -16.244  61.534  -4.369  1.00 27.43           C  
ATOM    457  N   MET A  67     -13.929  62.111  -6.272  1.00 37.09           N  
ATOM    458  CA  MET A  67     -13.348  62.848  -7.375  1.00 39.62           C  
ATOM    459  C   MET A  67     -14.271  62.666  -8.588  1.00 41.45           C  
ATOM    460  O   MET A  67     -14.594  61.533  -8.958  1.00 43.13           O  
ATOM    461  CB  MET A  67     -11.940  62.307  -7.665  1.00 38.12           C  
ATOM    462  CG  MET A  67     -11.152  63.106  -8.693  1.00 41.52           C  
ATOM    463  SD  MET A  67      -9.416  62.579  -8.921  1.00 39.72           S  
ATOM    464  CE  MET A  67      -8.543  63.830  -8.015  1.00 40.54           C  
ATOM    465  N   ASP A  68     -14.705  63.781  -9.184  1.00 41.61           N  
ATOM    466  CA  ASP A  68     -15.579  63.748 -10.349  1.00 40.97           C  
ATOM    467  C   ASP A  68     -14.751  63.418 -11.582  1.00 40.27           C  
ATOM    468  O   ASP A  68     -13.526  63.314 -11.507  1.00 37.80           O  
ATOM    469  CB  ASP A  68     -16.311  65.094 -10.529  1.00 43.89           C  
ATOM    470  CG  ASP A  68     -15.400  66.220 -11.022  1.00 45.75           C  
ATOM    471  OD1 ASP A  68     -15.903  67.350 -11.201  1.00 46.43           O  
ATOM    472  OD2 ASP A  68     -14.194  65.986 -11.234  1.00 47.29           O  
ATOM    473  N   THR A  69     -15.413  63.260 -12.720  1.00 41.82           N  
ATOM    474  CA  THR A  69     -14.699  62.930 -13.944  1.00 43.06           C  
ATOM    475  C   THR A  69     -13.808  64.071 -14.420  1.00 43.49           C  
ATOM    476  O   THR A  69     -13.035  63.906 -15.362  1.00 43.30           O  
ATOM    477  CB  THR A  69     -15.667  62.562 -15.057  1.00 41.92           C  
ATOM    478  OG1 THR A  69     -16.776  61.841 -14.503  1.00 44.00           O  
ATOM    479  CG2 THR A  69     -14.964  61.667 -16.074  1.00 42.29           C  
ATOM    480  N   ASP A  70     -13.921  65.227 -13.766  1.00 45.05           N  
ATOM    481  CA  ASP A  70     -13.114  66.409 -14.095  1.00 43.75           C  
ATOM    482  C   ASP A  70     -11.797  66.301 -13.362  1.00 41.33           C  
ATOM    483  O   ASP A  70     -10.770  66.782 -13.825  1.00 39.94           O  
ATOM    484  CB  ASP A  70     -13.778  67.702 -13.599  1.00 48.74           C  
ATOM    485  CG  ASP A  70     -14.952  68.138 -14.450  1.00 54.21           C  
ATOM    486  OD1 ASP A  70     -15.855  68.800 -13.891  1.00 55.17           O  
ATOM    487  OD2 ASP A  70     -14.971  67.843 -15.666  1.00 57.60           O  
ATOM    488  N   GLY A  71     -11.848  65.672 -12.195  1.00 40.22           N  
ATOM    489  CA  GLY A  71     -10.666  65.550 -11.367  1.00 36.25           C  
ATOM    490  C   GLY A  71     -10.824  66.560 -10.255  1.00 32.47           C  
ATOM    491  O   GLY A  71      -9.863  67.168  -9.803  1.00 29.32           O  
ATOM    492  N   LEU A  72     -12.069  66.740  -9.834  1.00 31.44           N  
ATOM    493  CA  LEU A  72     -12.401  67.680  -8.783  1.00 31.76           C  
ATOM    494  C   LEU A  72     -12.929  66.987  -7.543  1.00 31.74           C  
ATOM    495  O   LEU A  72     -13.881  66.205  -7.618  1.00 29.69           O  
ATOM    496  CB  LEU A  72     -13.438  68.672  -9.288  1.00 30.69           C  
ATOM    497  CG  LEU A  72     -12.911  69.544 -10.416  1.00 32.10           C  
ATOM    498  CD1 LEU A  72     -13.833  70.766 -10.577  1.00 32.88           C  
ATOM    499  CD2 LEU A  72     -11.480  69.989 -10.096  1.00 31.23           C  
ATOM    500  N   LEU A  73     -12.320  67.302  -6.399  1.00 30.44           N  
ATOM    501  CA  LEU A  73     -12.712  66.705  -5.128  1.00 29.63           C  
ATOM    502  C   LEU A  73     -14.045  67.244  -4.642  1.00 27.94           C  
ATOM    503  O   LEU A  73     -14.300  68.442  -4.735  1.00 27.94           O  
ATOM    504  CB  LEU A  73     -11.661  66.983  -4.056  1.00 30.29           C  
ATOM    505  CG  LEU A  73     -10.229  66.567  -4.359  1.00 30.22           C  
ATOM    506  CD1 LEU A  73      -9.336  67.109  -3.263  1.00 30.28           C  
ATOM    507  CD2 LEU A  73     -10.129  65.055  -4.469  1.00 30.63           C  
ATOM    508  N   TYR A  74     -14.891  66.366  -4.114  1.00 24.57           N  
ATOM    509  CA  TYR A  74     -16.181  66.805  -3.615  1.00 21.63           C  
ATOM    510  C   TYR A  74     -16.751  65.836  -2.587  1.00 22.13           C  
ATOM    511  O   TYR A  74     -16.383  64.666  -2.555  1.00 19.33           O  
ATOM    512  CB  TYR A  74     -17.157  66.963  -4.780  1.00 20.61           C  
ATOM    513  CG  TYR A  74     -17.624  65.656  -5.382  1.00 19.62           C  
ATOM    514  CD1 TYR A  74     -18.802  65.037  -4.935  1.00 18.47           C  
ATOM    515  CD2 TYR A  74     -16.875  65.018  -6.370  1.00 17.99           C  
ATOM    516  CE1 TYR A  74     -19.216  63.824  -5.454  1.00 15.20           C  
ATOM    517  CE2 TYR A  74     -17.282  63.797  -6.901  1.00 17.65           C  
ATOM    518  CZ  TYR A  74     -18.451  63.208  -6.435  1.00 18.92           C  
ATOM    519  OH  TYR A  74     -18.854  61.998  -6.947  1.00 23.85           O  
ATOM    520  N   GLY A  75     -17.651  66.339  -1.745  1.00 22.23           N  
ATOM    521  CA  GLY A  75     -18.270  65.504  -0.733  1.00 24.86           C  
ATOM    522  C   GLY A  75     -19.438  64.734  -1.316  1.00 27.26           C  
ATOM    523  O   GLY A  75     -20.264  65.296  -2.034  1.00 30.65           O  
ATOM    524  N   SER A  76     -19.518  63.451  -0.996  1.00 25.27           N  
ATOM    525  CA  SER A  76     -20.579  62.607  -1.517  1.00 24.48           C  
ATOM    526  C   SER A  76     -21.491  62.075  -0.414  1.00 24.15           C  
ATOM    527  O   SER A  76     -21.024  61.440   0.515  1.00 22.99           O  
ATOM    528  CB  SER A  76     -19.940  61.449  -2.287  1.00 23.26           C  
ATOM    529  OG  SER A  76     -20.914  60.693  -2.979  1.00 24.37           O  
ATOM    530  N   GLN A  77     -22.792  62.322  -0.531  1.00 26.73           N  
ATOM    531  CA  GLN A  77     -23.750  61.866   0.473  1.00 31.17           C  
ATOM    532  C   GLN A  77     -23.740  60.345   0.610  1.00 30.51           C  
ATOM    533  O   GLN A  77     -24.020  59.812   1.678  1.00 29.86           O  
ATOM    534  CB  GLN A  77     -25.169  62.339   0.127  1.00 37.07           C  
ATOM    535  CG  GLN A  77     -25.303  63.847  -0.083  1.00 48.07           C  
ATOM    536  CD  GLN A  77     -24.340  64.377  -1.157  1.00 56.85           C  
ATOM    537  OE1 GLN A  77     -24.336  63.901  -2.304  1.00 58.62           O  
ATOM    538  NE2 GLN A  77     -23.512  65.361  -0.785  1.00 59.03           N  
ATOM    539  N   THR A  78     -23.435  59.648  -0.480  1.00 30.09           N  
ATOM    540  CA  THR A  78     -23.380  58.190  -0.476  1.00 30.27           C  
ATOM    541  C   THR A  78     -22.115  57.761  -1.208  1.00 30.48           C  
ATOM    542  O   THR A  78     -21.681  58.424  -2.141  1.00 26.39           O  
ATOM    543  CB  THR A  78     -24.599  57.536  -1.208  1.00 30.64           C  
ATOM    544  OG1 THR A  78     -24.654  58.008  -2.561  1.00 31.49           O  
ATOM    545  CG2 THR A  78     -25.918  57.861  -0.502  1.00 28.93           C  
ATOM    546  N   PRO A  79     -21.515  56.632  -0.793  1.00 32.84           N  
ATOM    547  CA  PRO A  79     -20.293  56.093  -1.399  1.00 34.59           C  
ATOM    548  C   PRO A  79     -20.498  55.484  -2.784  1.00 35.25           C  
ATOM    549  O   PRO A  79     -21.549  54.925  -3.080  1.00 36.48           O  
ATOM    550  CB  PRO A  79     -19.836  55.060  -0.374  1.00 33.32           C  
ATOM    551  CG  PRO A  79     -21.120  54.531   0.134  1.00 33.12           C  
ATOM    552  CD  PRO A  79     -21.926  55.800   0.352  1.00 33.64           C  
ATOM    553  N   ASN A  80     -19.481  55.595  -3.628  1.00 35.70           N  
ATOM    554  CA  ASN A  80     -19.532  55.041  -4.974  1.00 35.94           C  
ATOM    555  C   ASN A  80     -18.139  54.944  -5.574  1.00 38.31           C  
ATOM    556  O   ASN A  80     -17.140  55.236  -4.909  1.00 38.05           O  
ATOM    557  CB  ASN A  80     -20.415  55.886  -5.875  1.00 32.63           C  
ATOM    558  CG  ASN A  80     -20.041  57.349  -5.854  1.00 31.86           C  
ATOM    559  OD1 ASN A  80     -20.866  58.187  -5.502  1.00 33.34           O  
ATOM    560  ND2 ASN A  80     -18.799  57.669  -6.234  1.00 26.04           N  
ATOM    561  N   GLU A  81     -18.078  54.538  -6.837  1.00 38.87           N  
ATOM    562  CA  GLU A  81     -16.803  54.371  -7.522  1.00 38.96           C  
ATOM    563  C   GLU A  81     -15.904  55.599  -7.431  1.00 36.99           C  
ATOM    564  O   GLU A  81     -14.669  55.482  -7.359  1.00 36.87           O  
ATOM    565  CB  GLU A  81     -17.055  53.994  -8.984  1.00 39.23           C  
ATOM    566  CG  GLU A  81     -18.466  54.299  -9.452  1.00 43.33           C  
ATOM    567  CD  GLU A  81     -18.572  55.565 -10.274  1.00 45.21           C  
ATOM    568  OE1 GLU A  81     -19.680  56.146 -10.298  1.00 44.51           O  
ATOM    569  OE2 GLU A  81     -17.564  55.966 -10.904  1.00 46.35           O  
ATOM    570  N   GLU A  82     -16.520  56.774  -7.416  1.00 33.81           N  
ATOM    571  CA  GLU A  82     -15.756  58.008  -7.345  1.00 34.14           C  
ATOM    572  C   GLU A  82     -15.209  58.302  -5.945  1.00 33.81           C  
ATOM    573  O   GLU A  82     -14.460  59.259  -5.761  1.00 32.09           O  
ATOM    574  CB  GLU A  82     -16.613  59.178  -7.803  1.00 35.61           C  
ATOM    575  CG  GLU A  82     -17.288  58.957  -9.134  1.00 35.02           C  
ATOM    576  CD  GLU A  82     -17.486  60.248  -9.893  1.00 35.83           C  
ATOM    577  OE1 GLU A  82     -18.051  61.204  -9.303  1.00 31.61           O  
ATOM    578  OE2 GLU A  82     -17.071  60.304 -11.078  1.00 37.83           O  
ATOM    579  N   CYS A  83     -15.573  57.474  -4.967  1.00 32.80           N  
ATOM    580  CA  CYS A  83     -15.132  57.657  -3.584  1.00 32.31           C  
ATOM    581  C   CYS A  83     -13.914  56.834  -3.187  1.00 32.84           C  
ATOM    582  O   CYS A  83     -13.205  57.196  -2.250  1.00 35.68           O  
ATOM    583  CB  CYS A  83     -16.252  57.296  -2.614  1.00 32.88           C  
ATOM    584  SG  CYS A  83     -17.737  58.222  -2.814  1.00 36.67           S  
ATOM    585  N   LEU A  84     -13.687  55.718  -3.870  1.00 31.98           N  
ATOM    586  CA  LEU A  84     -12.559  54.855  -3.548  1.00 30.73           C  
ATOM    587  C   LEU A  84     -11.214  55.367  -4.026  1.00 30.23           C  
ATOM    588  O   LEU A  84     -11.036  55.704  -5.201  1.00 29.38           O  
ATOM    589  CB  LEU A  84     -12.779  53.447  -4.100  1.00 32.25           C  
ATOM    590  CG  LEU A  84     -13.746  52.557  -3.323  1.00 32.76           C  
ATOM    591  CD1 LEU A  84     -14.005  51.310  -4.123  1.00 32.77           C  
ATOM    592  CD2 LEU A  84     -13.170  52.224  -1.944  1.00 33.89           C  
ATOM    593  N   PHE A  85     -10.264  55.399  -3.099  1.00 27.25           N  
ATOM    594  CA  PHE A  85      -8.919  55.859  -3.392  1.00 26.82           C  
ATOM    595  C   PHE A  85      -7.860  54.821  -3.024  1.00 28.17           C  
ATOM    596  O   PHE A  85      -7.997  54.069  -2.045  1.00 28.32           O  
ATOM    597  CB  PHE A  85      -8.626  57.153  -2.631  1.00 26.33           C  
ATOM    598  CG  PHE A  85      -9.418  58.334  -3.107  1.00 24.72           C  
ATOM    599  CD1 PHE A  85      -9.002  59.061  -4.225  1.00 25.40           C  
ATOM    600  CD2 PHE A  85     -10.605  58.694  -2.469  1.00 20.54           C  
ATOM    601  CE1 PHE A  85      -9.759  60.122  -4.700  1.00 21.59           C  
ATOM    602  CE2 PHE A  85     -11.368  59.746  -2.929  1.00 17.69           C  
ATOM    603  CZ  PHE A  85     -10.948  60.464  -4.048  1.00 20.20           C  
ATOM    604  N   LEU A  86      -6.799  54.785  -3.820  1.00 27.25           N  
ATOM    605  CA  LEU A  86      -5.701  53.877  -3.562  1.00 26.14           C  
ATOM    606  C   LEU A  86      -4.784  54.566  -2.570  1.00 28.28           C  
ATOM    607  O   LEU A  86      -4.302  55.667  -2.835  1.00 28.08           O  
ATOM    608  CB  LEU A  86      -4.954  53.571  -4.852  1.00 23.93           C  
ATOM    609  CG  LEU A  86      -5.772  52.750  -5.844  1.00 23.70           C  
ATOM    610  CD1 LEU A  86      -4.887  52.327  -6.991  1.00 22.36           C  
ATOM    611  CD2 LEU A  86      -6.372  51.534  -5.131  1.00 22.51           C  
ATOM    612  N   GLU A  87      -4.570  53.926  -1.419  1.00 29.10           N  
ATOM    613  CA  GLU A  87      -3.715  54.485  -0.369  1.00 31.06           C  
ATOM    614  C   GLU A  87      -2.332  53.858  -0.386  1.00 30.79           C  
ATOM    615  O   GLU A  87      -2.193  52.649  -0.238  1.00 32.71           O  
ATOM    616  CB  GLU A  87      -4.340  54.271   1.028  1.00 30.64           C  
ATOM    617  CG  GLU A  87      -3.486  54.834   2.206  1.00 29.30           C  
ATOM    618  CD  GLU A  87      -4.036  54.464   3.581  1.00 26.60           C  
ATOM    619  OE1 GLU A  87      -4.013  53.268   3.935  1.00 30.62           O  
ATOM    620  OE2 GLU A  87      -4.503  55.358   4.313  1.00 24.58           O  
ATOM    621  N   ARG A  88      -1.308  54.675  -0.566  1.00 30.33           N  
ATOM    622  CA  ARG A  88       0.032  54.135  -0.562  1.00 33.88           C  
ATOM    623  C   ARG A  88       0.941  54.933   0.357  1.00 33.20           C  
ATOM    624  O   ARG A  88       0.975  56.168   0.299  1.00 33.42           O  
ATOM    625  CB  ARG A  88       0.634  54.110  -1.967  1.00 37.34           C  
ATOM    626  CG  ARG A  88       1.931  53.299  -2.012  1.00 44.33           C  
ATOM    627  CD  ARG A  88       2.812  53.624  -3.213  1.00 48.64           C  
ATOM    628  NE  ARG A  88       4.212  53.291  -2.932  1.00 54.12           N  
ATOM    629  CZ  ARG A  88       5.251  53.764  -3.618  1.00 57.25           C  
ATOM    630  NH1 ARG A  88       5.052  54.594  -4.641  1.00 57.93           N  
ATOM    631  NH2 ARG A  88       6.490  53.428  -3.270  1.00 55.19           N  
ATOM    632  N   LEU A  89       1.653  54.221   1.225  1.00 29.71           N  
ATOM    633  CA  LEU A  89       2.599  54.862   2.121  1.00 28.46           C  
ATOM    634  C   LEU A  89       3.884  54.926   1.315  1.00 25.44           C  
ATOM    635  O   LEU A  89       4.492  53.910   1.034  1.00 25.69           O  
ATOM    636  CB  LEU A  89       2.799  54.034   3.401  1.00 28.66           C  
ATOM    637  CG  LEU A  89       3.882  54.429   4.429  1.00 28.59           C  
ATOM    638  CD1 LEU A  89       3.988  55.930   4.608  1.00 27.22           C  
ATOM    639  CD2 LEU A  89       3.554  53.768   5.760  1.00 29.32           C  
ATOM    640  N   GLU A  90       4.283  56.126   0.925  1.00 25.71           N  
ATOM    641  CA  GLU A  90       5.484  56.294   0.126  1.00 28.40           C  
ATOM    642  C   GLU A  90       6.799  56.142   0.897  1.00 30.13           C  
ATOM    643  O   GLU A  90       6.858  56.211   2.130  1.00 29.62           O  
ATOM    644  CB  GLU A  90       5.469  57.660  -0.560  1.00 29.62           C  
ATOM    645  CG  GLU A  90       4.202  57.983  -1.376  1.00 33.03           C  
ATOM    646  CD  GLU A  90       3.952  57.018  -2.531  1.00 33.34           C  
ATOM    647  OE1 GLU A  90       4.903  56.721  -3.285  1.00 35.32           O  
ATOM    648  OE2 GLU A  90       2.800  56.567  -2.696  1.00 34.09           O  
ATOM    649  N   GLU A  91       7.860  55.931   0.137  1.00 31.12           N  
ATOM    650  CA  GLU A  91       9.187  55.790   0.699  1.00 33.24           C  
ATOM    651  C   GLU A  91       9.573  57.028   1.516  1.00 30.00           C  
ATOM    652  O   GLU A  91      10.257  56.924   2.528  1.00 31.08           O  
ATOM    653  CB  GLU A  91      10.184  55.547  -0.438  1.00 38.66           C  
ATOM    654  CG  GLU A  91       9.848  54.294  -1.250  1.00 46.83           C  
ATOM    655  CD  GLU A  91      10.683  54.150  -2.515  1.00 52.12           C  
ATOM    656  OE1 GLU A  91      10.450  53.170  -3.266  1.00 53.29           O  
ATOM    657  OE2 GLU A  91      11.564  55.012  -2.758  1.00 55.43           O  
ATOM    658  N   ASN A  92       9.121  58.195   1.079  1.00 27.57           N  
ATOM    659  CA  ASN A  92       9.405  59.441   1.774  1.00 24.97           C  
ATOM    660  C   ASN A  92       8.563  59.523   3.046  1.00 26.52           C  
ATOM    661  O   ASN A  92       8.518  60.564   3.705  1.00 27.69           O  
ATOM    662  CB  ASN A  92       9.089  60.620   0.871  1.00 23.63           C  
ATOM    663  CG  ASN A  92       7.603  60.772   0.618  1.00 25.95           C  
ATOM    664  OD1 ASN A  92       6.803  59.878   0.941  1.00 25.53           O  
ATOM    665  ND2 ASN A  92       7.219  61.907   0.040  1.00 24.57           N  
ATOM    666  N   HIS A  93       7.880  58.425   3.362  1.00 25.75           N  
ATOM    667  CA  HIS A  93       7.066  58.307   4.566  1.00 25.05           C  
ATOM    668  C   HIS A  93       5.779  59.099   4.613  1.00 24.94           C  
ATOM    669  O   HIS A  93       5.160  59.240   5.669  1.00 22.99           O  
ATOM    670  CB  HIS A  93       7.914  58.618   5.799  1.00 25.83           C  
ATOM    671  CG  HIS A  93       8.836  57.504   6.186  1.00 28.86           C  
ATOM    672  ND1 HIS A  93       8.942  56.340   5.457  1.00 32.09           N  
ATOM    673  CD2 HIS A  93       9.682  57.367   7.235  1.00 32.80           C  
ATOM    674  CE1 HIS A  93       9.813  55.532   6.036  1.00 31.45           C  
ATOM    675  NE2 HIS A  93      10.276  56.131   7.118  1.00 32.86           N  
ATOM    676  N   TYR A  94       5.371  59.607   3.462  1.00 25.24           N  
ATOM    677  CA  TYR A  94       4.129  60.348   3.370  1.00 23.62           C  
ATOM    678  C   TYR A  94       3.115  59.426   2.724  1.00 23.81           C  
ATOM    679  O   TYR A  94       3.465  58.353   2.234  1.00 21.15           O  
ATOM    680  CB  TYR A  94       4.317  61.579   2.497  1.00 20.95           C  
ATOM    681  CG  TYR A  94       4.882  62.748   3.241  1.00 19.55           C  
ATOM    682  CD1 TYR A  94       4.085  63.469   4.135  1.00 20.31           C  
ATOM    683  CD2 TYR A  94       6.226  63.125   3.079  1.00 16.22           C  
ATOM    684  CE1 TYR A  94       4.610  64.538   4.856  1.00 19.61           C  
ATOM    685  CE2 TYR A  94       6.763  64.183   3.792  1.00 13.53           C  
ATOM    686  CZ  TYR A  94       5.950  64.888   4.677  1.00 16.03           C  
ATOM    687  OH  TYR A  94       6.456  65.942   5.383  1.00 18.22           O  
ATOM    688  N   ASN A  95       1.860  59.852   2.731  1.00 23.12           N  
ATOM    689  CA  ASN A  95       0.792  59.089   2.107  1.00 23.44           C  
ATOM    690  C   ASN A  95       0.320  59.812   0.871  1.00 24.73           C  
ATOM    691  O   ASN A  95       0.332  61.045   0.808  1.00 27.09           O  
ATOM    692  CB  ASN A  95      -0.420  58.963   3.024  1.00 21.31           C  
ATOM    693  CG  ASN A  95      -0.313  57.798   3.956  1.00 24.85           C  
ATOM    694  OD1 ASN A  95       0.657  57.018   3.884  1.00 24.73           O  
ATOM    695  ND2 ASN A  95      -1.309  57.652   4.843  1.00 16.13           N  
ATOM    696  N   THR A  96      -0.090  59.045  -0.120  1.00 21.74           N  
ATOM    697  CA  THR A  96      -0.654  59.636  -1.308  1.00 20.51           C  
ATOM    698  C   THR A  96      -1.922  58.851  -1.573  1.00 22.41           C  
ATOM    699  O   THR A  96      -2.002  57.654  -1.271  1.00 21.93           O  
ATOM    700  CB  THR A  96       0.262  59.529  -2.504  1.00 16.56           C  
ATOM    701  OG1 THR A  96       0.685  58.172  -2.654  1.00 19.20           O  
ATOM    702  CG2 THR A  96       1.437  60.455  -2.337  1.00 11.30           C  
ATOM    703  N   TYR A  97      -2.928  59.537  -2.102  1.00 24.23           N  
ATOM    704  CA  TYR A  97      -4.190  58.891  -2.411  1.00 26.24           C  
ATOM    705  C   TYR A  97      -4.527  59.146  -3.874  1.00 28.15           C  
ATOM    706  O   TYR A  97      -4.765  60.279  -4.285  1.00 29.27           O  
ATOM    707  CB  TYR A  97      -5.277  59.424  -1.485  1.00 26.10           C  
ATOM    708  CG  TYR A  97      -4.999  59.122  -0.029  1.00 27.68           C  
ATOM    709  CD1 TYR A  97      -5.404  57.911   0.545  1.00 29.38           C  
ATOM    710  CD2 TYR A  97      -4.334  60.053   0.783  1.00 27.43           C  
ATOM    711  CE1 TYR A  97      -5.163  57.638   1.891  1.00 28.06           C  
ATOM    712  CE2 TYR A  97      -4.087  59.792   2.125  1.00 26.09           C  
ATOM    713  CZ  TYR A  97      -4.508  58.584   2.673  1.00 28.17           C  
ATOM    714  OH  TYR A  97      -4.293  58.326   4.005  1.00 28.38           O  
ATOM    715  N   ILE A  98      -4.510  58.075  -4.661  1.00 28.93           N  
ATOM    716  CA  ILE A  98      -4.806  58.145  -6.082  1.00 27.73           C  
ATOM    717  C   ILE A  98      -6.235  57.718  -6.344  1.00 26.86           C  
ATOM    718  O   ILE A  98      -6.714  56.754  -5.751  1.00 23.96           O  
ATOM    719  CB  ILE A  98      -3.858  57.222  -6.893  1.00 29.48           C  
ATOM    720  CG1 ILE A  98      -2.466  57.863  -6.971  1.00 32.33           C  
ATOM    721  CG2 ILE A  98      -4.431  56.966  -8.290  1.00 29.25           C  
ATOM    722  CD1 ILE A  98      -1.411  57.020  -7.669  1.00 32.04           C  
ATOM    723  N   SER A  99      -6.912  58.451  -7.227  1.00 28.47           N  
ATOM    724  CA  SER A  99      -8.287  58.126  -7.604  1.00 28.19           C  
ATOM    725  C   SER A  99      -8.300  56.717  -8.165  1.00 28.70           C  
ATOM    726  O   SER A  99      -7.607  56.417  -9.141  1.00 26.36           O  
ATOM    727  CB  SER A  99      -8.795  59.076  -8.682  1.00 26.94           C  
ATOM    728  OG  SER A  99      -9.794  58.441  -9.453  1.00 27.76           O  
ATOM    729  N   LYS A 100      -9.088  55.856  -7.532  1.00 30.54           N  
ATOM    730  CA  LYS A 100      -9.213  54.463  -7.939  1.00 30.38           C  
ATOM    731  C   LYS A 100      -9.778  54.413  -9.353  1.00 30.78           C  
ATOM    732  O   LYS A 100      -9.297  53.658 -10.201  1.00 30.21           O  
ATOM    733  CB  LYS A 100     -10.154  53.736  -6.975  1.00 29.03           C  
ATOM    734  CG  LYS A 100      -9.949  52.237  -6.861  1.00 28.08           C  
ATOM    735  CD  LYS A 100     -10.245  51.521  -8.146  1.00 25.78           C  
ATOM    736  CE  LYS A 100     -10.252  50.027  -7.918  1.00 29.44           C  
ATOM    737  NZ  LYS A 100     -11.227  49.632  -6.868  1.00 30.65           N  
ATOM    738  N   LYS A 101     -10.793  55.236  -9.596  1.00 32.91           N  
ATOM    739  CA  LYS A 101     -11.451  55.306 -10.895  1.00 36.83           C  
ATOM    740  C   LYS A 101     -10.581  55.933 -11.982  1.00 37.38           C  
ATOM    741  O   LYS A 101     -10.635  55.536 -13.142  1.00 38.13           O  
ATOM    742  CB  LYS A 101     -12.756  56.105 -10.764  1.00 39.52           C  
ATOM    743  CG  LYS A 101     -13.483  56.414 -12.082  1.00 40.43           C  
ATOM    744  CD  LYS A 101     -14.858  57.021 -11.821  1.00 41.09           C  
ATOM    745  CE  LYS A 101     -15.583  57.404 -13.110  1.00 42.65           C  
ATOM    746  NZ  LYS A 101     -16.935  57.976 -12.831  1.00 42.06           N  
ATOM    747  N   HIS A 102      -9.781  56.919 -11.614  1.00 37.21           N  
ATOM    748  CA  HIS A 102      -8.936  57.579 -12.594  1.00 39.06           C  
ATOM    749  C   HIS A 102      -7.463  57.268 -12.386  1.00 37.75           C  
ATOM    750  O   HIS A 102      -6.594  58.123 -12.580  1.00 32.94           O  
ATOM    751  CB  HIS A 102      -9.187  59.083 -12.533  1.00 43.22           C  
ATOM    752  CG  HIS A 102     -10.577  59.465 -12.934  1.00 47.29           C  
ATOM    753  ND1 HIS A 102     -10.972  59.546 -14.252  1.00 50.28           N  
ATOM    754  CD2 HIS A 102     -11.676  59.742 -12.193  1.00 48.26           C  
ATOM    755  CE1 HIS A 102     -12.256  59.856 -14.306  1.00 52.05           C  
ATOM    756  NE2 HIS A 102     -12.708  59.980 -13.069  1.00 50.82           N  
ATOM    757  N   ALA A 103      -7.196  56.024 -12.000  1.00 38.09           N  
ATOM    758  CA  ALA A 103      -5.842  55.556 -11.739  1.00 40.01           C  
ATOM    759  C   ALA A 103      -4.929  55.655 -12.958  1.00 41.77           C  
ATOM    760  O   ALA A 103      -3.864  56.271 -12.900  1.00 43.68           O  
ATOM    761  CB  ALA A 103      -5.887  54.134 -11.240  1.00 37.33           C  
ATOM    762  N   GLU A 104      -5.351  55.036 -14.054  1.00 43.43           N  
ATOM    763  CA  GLU A 104      -4.601  55.046 -15.304  1.00 43.52           C  
ATOM    764  C   GLU A 104      -3.939  56.404 -15.569  1.00 41.89           C  
ATOM    765  O   GLU A 104      -2.766  56.479 -15.927  1.00 41.32           O  
ATOM    766  CB  GLU A 104      -5.558  54.680 -16.446  1.00 45.86           C  
ATOM    767  CG  GLU A 104      -5.095  55.101 -17.832  1.00 52.62           C  
ATOM    768  CD  GLU A 104      -6.257  55.454 -18.767  1.00 55.44           C  
ATOM    769  OE1 GLU A 104      -5.997  56.043 -19.844  1.00 55.29           O  
ATOM    770  OE2 GLU A 104      -7.425  55.143 -18.426  1.00 56.23           O  
ATOM    771  N   LYS A 105      -4.692  57.480 -15.380  1.00 42.20           N  
ATOM    772  CA  LYS A 105      -4.174  58.823 -15.618  1.00 41.49           C  
ATOM    773  C   LYS A 105      -3.318  59.308 -14.459  1.00 42.39           C  
ATOM    774  O   LYS A 105      -2.646  60.326 -14.572  1.00 44.83           O  
ATOM    775  CB  LYS A 105      -5.325  59.806 -15.820  1.00 38.07           C  
ATOM    776  CG  LYS A 105      -6.556  59.185 -16.440  1.00 37.56           C  
ATOM    777  CD  LYS A 105      -7.803  59.991 -16.103  1.00 39.27           C  
ATOM    778  CE  LYS A 105      -9.061  59.255 -16.531  1.00 39.73           C  
ATOM    779  NZ  LYS A 105      -9.042  57.850 -16.022  1.00 41.30           N  
ATOM    780  N   ASN A 106      -3.340  58.588 -13.345  1.00 42.42           N  
ATOM    781  CA  ASN A 106      -2.572  58.998 -12.173  1.00 43.83           C  
ATOM    782  C   ASN A 106      -3.112  60.317 -11.617  1.00 42.40           C  
ATOM    783  O   ASN A 106      -2.431  61.337 -11.598  1.00 42.09           O  
ATOM    784  CB  ASN A 106      -1.088  59.131 -12.528  1.00 44.55           C  
ATOM    785  CG  ASN A 106      -0.362  57.804 -12.471  1.00 48.31           C  
ATOM    786  OD1 ASN A 106       0.658  57.613 -13.126  1.00 50.68           O  
ATOM    787  ND2 ASN A 106      -0.885  56.877 -11.673  1.00 47.59           N  
ATOM    788  N   TRP A 107      -4.358  60.269 -11.168  1.00 41.93           N  
ATOM    789  CA  TRP A 107      -5.045  61.424 -10.611  1.00 41.68           C  
ATOM    790  C   TRP A 107      -4.969  61.412  -9.083  1.00 38.68           C  
ATOM    791  O   TRP A 107      -5.642  60.625  -8.416  1.00 35.32           O  
ATOM    792  CB  TRP A 107      -6.502  61.403 -11.077  1.00 44.88           C  
ATOM    793  CG  TRP A 107      -6.707  61.970 -12.452  1.00 48.53           C  
ATOM    794  CD1 TRP A 107      -5.748  62.224 -13.392  1.00 48.09           C  
ATOM    795  CD2 TRP A 107      -7.952  62.390 -13.024  1.00 50.53           C  
ATOM    796  NE1 TRP A 107      -6.318  62.784 -14.511  1.00 47.78           N  
ATOM    797  CE2 TRP A 107      -7.670  62.896 -14.312  1.00 50.85           C  
ATOM    798  CE3 TRP A 107      -9.279  62.391 -12.573  1.00 49.63           C  
ATOM    799  CZ2 TRP A 107      -8.673  63.398 -15.155  1.00 51.93           C  
ATOM    800  CZ3 TRP A 107     -10.273  62.890 -13.409  1.00 49.19           C  
ATOM    801  CH2 TRP A 107      -9.963  63.386 -14.685  1.00 49.75           C  
ATOM    802  N   PHE A 108      -4.153  62.297  -8.528  1.00 36.09           N  
ATOM    803  CA  PHE A 108      -3.983  62.338  -7.086  1.00 32.19           C  
ATOM    804  C   PHE A 108      -4.939  63.260  -6.381  1.00 32.19           C  
ATOM    805  O   PHE A 108      -5.513  64.173  -6.985  1.00 31.36           O  
ATOM    806  CB  PHE A 108      -2.577  62.800  -6.697  1.00 27.73           C  
ATOM    807  CG  PHE A 108      -1.468  61.972  -7.263  1.00 26.92           C  
ATOM    808  CD1 PHE A 108      -0.970  62.235  -8.544  1.00 23.19           C  
ATOM    809  CD2 PHE A 108      -0.893  60.948  -6.505  1.00 26.31           C  
ATOM    810  CE1 PHE A 108       0.081  61.499  -9.066  1.00 21.76           C  
ATOM    811  CE2 PHE A 108       0.167  60.195  -7.013  1.00 26.33           C  
ATOM    812  CZ  PHE A 108       0.658  60.474  -8.303  1.00 27.04           C  
ATOM    813  N   VAL A 109      -5.105  62.991  -5.087  1.00 31.37           N  
ATOM    814  CA  VAL A 109      -5.896  63.841  -4.224  1.00 30.90           C  
ATOM    815  C   VAL A 109      -4.780  64.753  -3.760  1.00 31.43           C  
ATOM    816  O   VAL A 109      -3.739  64.287  -3.292  1.00 32.81           O  
ATOM    817  CB  VAL A 109      -6.467  63.108  -3.005  1.00 30.94           C  
ATOM    818  CG1 VAL A 109      -6.685  64.100  -1.878  1.00 31.47           C  
ATOM    819  CG2 VAL A 109      -7.794  62.457  -3.359  1.00 32.33           C  
ATOM    820  N   GLY A 110      -4.969  66.049  -3.931  1.00 31.19           N  
ATOM    821  CA  GLY A 110      -3.931  66.970  -3.530  1.00 30.47           C  
ATOM    822  C   GLY A 110      -4.537  68.276  -3.098  1.00 29.98           C  
ATOM    823  O   GLY A 110      -5.753  68.432  -3.089  1.00 29.99           O  
ATOM    824  N   LEU A 111      -3.687  69.217  -2.727  1.00 28.28           N  
ATOM    825  CA  LEU A 111      -4.161  70.521  -2.307  1.00 28.13           C  
ATOM    826  C   LEU A 111      -3.095  71.535  -2.653  1.00 29.60           C  
ATOM    827  O   LEU A 111      -1.905  71.218  -2.666  1.00 28.02           O  
ATOM    828  CB  LEU A 111      -4.442  70.519  -0.809  1.00 28.15           C  
ATOM    829  CG  LEU A 111      -5.679  69.742  -0.368  1.00 28.46           C  
ATOM    830  CD1 LEU A 111      -5.455  69.132   1.012  1.00 24.62           C  
ATOM    831  CD2 LEU A 111      -6.892  70.680  -0.385  1.00 27.64           C  
ATOM    832  N   LYS A 112      -3.525  72.759  -2.928  1.00 32.22           N  
ATOM    833  CA  LYS A 112      -2.605  73.821  -3.304  1.00 33.86           C  
ATOM    834  C   LYS A 112      -2.080  74.678  -2.145  1.00 32.57           C  
ATOM    835  O   LYS A 112      -2.637  74.666  -1.055  1.00 29.76           O  
ATOM    836  CB  LYS A 112      -3.276  74.719  -4.344  1.00 37.60           C  
ATOM    837  CG  LYS A 112      -3.499  74.047  -5.686  1.00 38.53           C  
ATOM    838  CD  LYS A 112      -4.160  74.997  -6.664  1.00 42.47           C  
ATOM    839  CE  LYS A 112      -3.310  75.193  -7.913  1.00 46.13           C  
ATOM    840  NZ  LYS A 112      -3.965  76.112  -8.903  1.00 49.61           N  
ATOM    841  N   LYS A 113      -1.011  75.425  -2.410  1.00 31.95           N  
ATOM    842  CA  LYS A 113      -0.398  76.300  -1.422  1.00 34.31           C  
ATOM    843  C   LYS A 113      -1.399  77.046  -0.567  1.00 35.47           C  
ATOM    844  O   LYS A 113      -1.120  77.361   0.580  1.00 37.60           O  
ATOM    845  CB  LYS A 113       0.510  77.308  -2.109  1.00 36.03           C  
ATOM    846  CG  LYS A 113       1.795  76.706  -2.625  1.00 39.94           C  
ATOM    847  CD  LYS A 113       2.785  76.435  -1.504  1.00 40.16           C  
ATOM    848  CE  LYS A 113       3.702  75.270  -1.842  1.00 42.32           C  
ATOM    849  NZ  LYS A 113       4.199  75.296  -3.241  1.00 43.12           N  
ATOM    850  N   ASN A 114      -2.569  77.337  -1.112  1.00 37.25           N  
ATOM    851  CA  ASN A 114      -3.572  78.054  -0.337  1.00 36.88           C  
ATOM    852  C   ASN A 114      -4.671  77.134   0.162  1.00 36.45           C  
ATOM    853  O   ASN A 114      -5.695  77.602   0.651  1.00 38.73           O  
ATOM    854  CB  ASN A 114      -4.189  79.181  -1.165  1.00 39.00           C  
ATOM    855  CG  ASN A 114      -4.979  78.664  -2.343  1.00 38.89           C  
ATOM    856  OD1 ASN A 114      -5.834  77.799  -2.189  1.00 38.66           O  
ATOM    857  ND2 ASN A 114      -4.699  79.192  -3.526  1.00 39.71           N  
ATOM    858  N   GLY A 115      -4.471  75.829   0.012  1.00 34.69           N  
ATOM    859  CA  GLY A 115      -5.446  74.866   0.498  1.00 37.27           C  
ATOM    860  C   GLY A 115      -6.657  74.637  -0.376  1.00 38.53           C  
ATOM    861  O   GLY A 115      -7.579  73.904  -0.018  1.00 37.17           O  
ATOM    862  N   SER A 116      -6.660  75.270  -1.535  1.00 41.59           N  
ATOM    863  CA  SER A 116      -7.772  75.124  -2.444  1.00 41.84           C  
ATOM    864  C   SER A 116      -7.639  73.820  -3.215  1.00 42.98           C  
ATOM    865  O   SER A 116      -6.533  73.387  -3.543  1.00 42.44           O  
ATOM    866  CB  SER A 116      -7.812  76.304  -3.410  1.00 41.12           C  
ATOM    867  OG  SER A 116      -8.949  76.238  -4.239  1.00 42.36           O  
ATOM    868  N   CYS A 117      -8.780  73.194  -3.487  1.00 45.29           N  
ATOM    869  CA  CYS A 117      -8.830  71.945  -4.232  1.00 47.09           C  
ATOM    870  C   CYS A 117      -7.893  72.003  -5.439  1.00 49.11           C  
ATOM    871  O   CYS A 117      -7.914  72.972  -6.194  1.00 51.92           O  
ATOM    872  CB  CYS A 117     -10.262  71.695  -4.706  1.00 44.92           C  
ATOM    873  SG  CYS A 117     -10.356  70.600  -6.113  1.00 45.56           S  
ATOM    874  N   LYS A 118      -7.061  70.982  -5.618  1.00 49.49           N  
ATOM    875  CA  LYS A 118      -6.157  70.953  -6.764  1.00 50.73           C  
ATOM    876  C   LYS A 118      -6.576  69.903  -7.804  1.00 51.59           C  
ATOM    877  O   LYS A 118      -6.378  68.707  -7.606  1.00 52.15           O  
ATOM    878  CB  LYS A 118      -4.720  70.687  -6.311  1.00 50.14           C  
ATOM    879  CG  LYS A 118      -3.733  70.583  -7.468  1.00 49.64           C  
ATOM    880  CD  LYS A 118      -2.360  71.134  -7.098  1.00 49.83           C  
ATOM    881  CE  LYS A 118      -1.449  71.191  -8.324  1.00 49.77           C  
ATOM    882  NZ  LYS A 118      -0.196  71.960  -8.085  1.00 44.55           N  
ATOM    883  N   ARG A 119      -7.150  70.368  -8.912  1.00 51.91           N  
ATOM    884  CA  ARG A 119      -7.608  69.505  -9.994  1.00 50.41           C  
ATOM    885  C   ARG A 119      -6.703  68.300 -10.195  1.00 50.07           C  
ATOM    886  O   ARG A 119      -5.522  68.444 -10.495  1.00 49.47           O  
ATOM    887  CB  ARG A 119      -7.669  70.295 -11.300  1.00 53.60           C  
ATOM    888  CG  ARG A 119      -8.025  71.769 -11.129  1.00 59.33           C  
ATOM    889  CD  ARG A 119      -8.198  72.472 -12.480  1.00 62.27           C  
ATOM    890  NE  ARG A 119      -9.298  71.893 -13.249  1.00 63.60           N  
ATOM    891  CZ  ARG A 119      -9.158  71.269 -14.415  1.00 64.52           C  
ATOM    892  NH1 ARG A 119      -7.956  71.139 -14.966  1.00 66.00           N  
ATOM    893  NH2 ARG A 119     -10.220  70.757 -15.024  1.00 63.16           N  
ATOM    894  N   GLY A 120      -7.270  67.110 -10.040  1.00 50.47           N  
ATOM    895  CA  GLY A 120      -6.510  65.884 -10.211  1.00 50.99           C  
ATOM    896  C   GLY A 120      -5.617  65.825 -11.440  1.00 51.74           C  
ATOM    897  O   GLY A 120      -4.502  65.320 -11.353  1.00 51.73           O  
ATOM    898  N   PRO A 121      -6.071  66.315 -12.606  1.00 51.99           N  
ATOM    899  CA  PRO A 121      -5.219  66.267 -13.795  1.00 52.24           C  
ATOM    900  C   PRO A 121      -4.027  67.220 -13.777  1.00 53.34           C  
ATOM    901  O   PRO A 121      -3.270  67.272 -14.745  1.00 53.92           O  
ATOM    902  CB  PRO A 121      -6.195  66.576 -14.921  1.00 51.16           C  
ATOM    903  CG  PRO A 121      -7.164  67.481 -14.262  1.00 50.87           C  
ATOM    904  CD  PRO A 121      -7.423  66.759 -12.970  1.00 51.50           C  
ATOM    905  N   ARG A 122      -3.858  67.972 -12.690  1.00 54.35           N  
ATOM    906  CA  ARG A 122      -2.728  68.904 -12.583  1.00 54.54           C  
ATOM    907  C   ARG A 122      -1.762  68.454 -11.472  1.00 52.71           C  
ATOM    908  O   ARG A 122      -0.836  69.178 -11.096  1.00 50.34           O  
ATOM    909  CB  ARG A 122      -3.208  70.338 -12.286  1.00 58.73           C  
ATOM    910  CG  ARG A 122      -4.661  70.669 -12.657  1.00 64.35           C  
ATOM    911  CD  ARG A 122      -4.971  70.547 -14.154  1.00 70.37           C  
ATOM    912  NE  ARG A 122      -4.387  71.600 -14.987  1.00 73.45           N  
ATOM    913  CZ  ARG A 122      -4.601  71.709 -16.298  1.00 75.81           C  
ATOM    914  NH1 ARG A 122      -5.386  70.831 -16.923  1.00 75.85           N  
ATOM    915  NH2 ARG A 122      -4.029  72.686 -16.991  1.00 76.88           N  
ATOM    916  N   THR A 123      -1.987  67.247 -10.961  1.00 50.27           N  
ATOM    917  CA  THR A 123      -1.163  66.693  -9.904  1.00 47.85           C  
ATOM    918  C   THR A 123      -0.095  65.758 -10.473  1.00 51.02           C  
ATOM    919  O   THR A 123      -0.390  64.887 -11.295  1.00 51.88           O  
ATOM    920  CB  THR A 123      -2.029  65.920  -8.903  1.00 43.27           C  
ATOM    921  OG1 THR A 123      -2.296  64.611  -9.407  1.00 36.98           O  
ATOM    922  CG2 THR A 123      -3.350  66.639  -8.695  1.00 41.13           C  
ATOM    923  N   HIS A 124       1.142  65.939 -10.019  1.00 53.81           N  
ATOM    924  CA  HIS A 124       2.273  65.141 -10.475  1.00 55.65           C  
ATOM    925  C   HIS A 124       2.877  64.338  -9.328  1.00 55.68           C  
ATOM    926  O   HIS A 124       2.724  64.694  -8.161  1.00 55.61           O  
ATOM    927  CB  HIS A 124       3.335  66.068 -11.079  1.00 59.85           C  
ATOM    928  CG  HIS A 124       4.506  65.346 -11.665  1.00 64.28           C  
ATOM    929  ND1 HIS A 124       5.435  64.682 -10.894  1.00 67.23           N  
ATOM    930  CD2 HIS A 124       4.883  65.158 -12.953  1.00 66.89           C  
ATOM    931  CE1 HIS A 124       6.332  64.113 -11.680  1.00 67.63           C  
ATOM    932  NE2 HIS A 124       6.019  64.388 -12.935  1.00 68.69           N  
ATOM    933  N   TYR A 125       3.561  63.251  -9.675  1.00 56.49           N  
ATOM    934  CA  TYR A 125       4.216  62.388  -8.699  1.00 56.64           C  
ATOM    935  C   TYR A 125       5.183  63.141  -7.784  1.00 54.77           C  
ATOM    936  O   TYR A 125       5.338  62.794  -6.611  1.00 55.68           O  
ATOM    937  CB  TYR A 125       4.991  61.285  -9.417  1.00 61.81           C  
ATOM    938  CG  TYR A 125       5.880  60.487  -8.491  1.00 69.16           C  
ATOM    939  CD1 TYR A 125       5.332  59.648  -7.508  1.00 72.32           C  
ATOM    940  CD2 TYR A 125       7.274  60.598  -8.569  1.00 72.22           C  
ATOM    941  CE1 TYR A 125       6.154  58.936  -6.619  1.00 75.21           C  
ATOM    942  CE2 TYR A 125       8.108  59.891  -7.688  1.00 74.68           C  
ATOM    943  CZ  TYR A 125       7.544  59.065  -6.718  1.00 75.81           C  
ATOM    944  OH  TYR A 125       8.372  58.373  -5.863  1.00 75.70           O  
ATOM    945  N   GLY A 126       5.838  64.167  -8.314  1.00 50.98           N  
ATOM    946  CA  GLY A 126       6.789  64.906  -7.507  1.00 47.03           C  
ATOM    947  C   GLY A 126       6.254  66.128  -6.788  1.00 45.24           C  
ATOM    948  O   GLY A 126       7.030  66.958  -6.312  1.00 44.28           O  
ATOM    949  N   GLN A 127       4.938  66.242  -6.681  1.00 41.66           N  
ATOM    950  CA  GLN A 127       4.357  67.403  -6.027  1.00 38.65           C  
ATOM    951  C   GLN A 127       4.181  67.284  -4.509  1.00 36.39           C  
ATOM    952  O   GLN A 127       3.970  66.193  -3.972  1.00 34.78           O  
ATOM    953  CB  GLN A 127       3.008  67.733  -6.677  1.00 39.25           C  
ATOM    954  CG  GLN A 127       3.069  67.938  -8.187  1.00 38.67           C  
ATOM    955  CD  GLN A 127       1.818  68.607  -8.738  1.00 40.52           C  
ATOM    956  OE1 GLN A 127       0.696  68.238  -8.386  1.00 41.87           O  
ATOM    957  NE2 GLN A 127       2.007  69.592  -9.613  1.00 42.00           N  
ATOM    958  N   LYS A 128       4.273  68.424  -3.829  1.00 34.08           N  
ATOM    959  CA  LYS A 128       4.100  68.483  -2.383  1.00 33.05           C  
ATOM    960  C   LYS A 128       2.601  68.482  -2.109  1.00 31.59           C  
ATOM    961  O   LYS A 128       2.147  68.139  -1.019  1.00 29.80           O  
ATOM    962  CB  LYS A 128       4.708  69.774  -1.805  1.00 35.63           C  
ATOM    963  CG  LYS A 128       6.234  69.809  -1.693  1.00 38.57           C  
ATOM    964  CD  LYS A 128       6.740  71.188  -1.207  1.00 41.82           C  
ATOM    965  CE  LYS A 128       7.400  71.135   0.181  1.00 41.25           C  
ATOM    966  NZ  LYS A 128       6.435  70.966   1.322  1.00 39.64           N  
ATOM    967  N   ALA A 129       1.836  68.874  -3.118  1.00 30.18           N  
ATOM    968  CA  ALA A 129       0.391  68.942  -2.996  1.00 30.91           C  
ATOM    969  C   ALA A 129      -0.290  67.593  -2.738  1.00 29.99           C  
ATOM    970  O   ALA A 129      -1.318  67.533  -2.057  1.00 28.36           O  
ATOM    971  CB  ALA A 129      -0.189  69.590  -4.246  1.00 30.10           C  
ATOM    972  N   ILE A 130       0.278  66.516  -3.276  1.00 29.05           N  
ATOM    973  CA  ILE A 130      -0.310  65.189  -3.099  1.00 28.91           C  
ATOM    974  C   ILE A 130       0.198  64.408  -1.884  1.00 28.16           C  
ATOM    975  O   ILE A 130      -0.198  63.264  -1.664  1.00 30.99           O  
ATOM    976  CB  ILE A 130      -0.104  64.324  -4.359  1.00 26.75           C  
ATOM    977  CG1 ILE A 130       1.382  64.123  -4.635  1.00 23.77           C  
ATOM    978  CG2 ILE A 130      -0.772  64.987  -5.539  1.00 26.69           C  
ATOM    979  CD1 ILE A 130       1.642  63.144  -5.756  1.00 19.08           C  
ATOM    980  N   LEU A 131       1.071  65.030  -1.098  1.00 26.58           N  
ATOM    981  CA  LEU A 131       1.628  64.392   0.085  1.00 22.46           C  
ATOM    982  C   LEU A 131       0.787  64.685   1.316  1.00 23.15           C  
ATOM    983  O   LEU A 131       0.540  65.842   1.676  1.00 23.37           O  
ATOM    984  CB  LEU A 131       3.078  64.841   0.287  1.00 18.36           C  
ATOM    985  CG  LEU A 131       3.995  64.365  -0.850  1.00 15.97           C  
ATOM    986  CD1 LEU A 131       5.432  64.842  -0.647  1.00 14.76           C  
ATOM    987  CD2 LEU A 131       3.952  62.848  -0.905  1.00 10.10           C  
ATOM    988  N   PHE A 132       0.343  63.614   1.958  1.00 23.18           N  
ATOM    989  CA  PHE A 132      -0.500  63.728   3.137  1.00 24.09           C  
ATOM    990  C   PHE A 132       0.056  62.996   4.345  1.00 22.89           C  
ATOM    991  O   PHE A 132       0.768  62.009   4.220  1.00 24.13           O  
ATOM    992  CB  PHE A 132      -1.910  63.207   2.812  1.00 26.60           C  
ATOM    993  CG  PHE A 132      -2.713  64.144   1.954  1.00 31.30           C  
ATOM    994  CD1 PHE A 132      -3.519  65.127   2.536  1.00 31.61           C  
ATOM    995  CD2 PHE A 132      -2.602  64.105   0.563  1.00 32.36           C  
ATOM    996  CE1 PHE A 132      -4.198  66.055   1.745  1.00 33.65           C  
ATOM    997  CE2 PHE A 132      -3.274  65.030  -0.240  1.00 33.47           C  
ATOM    998  CZ  PHE A 132      -4.071  66.005   0.348  1.00 34.76           C  
ATOM    999  N   LEU A 133      -0.311  63.475   5.520  1.00 20.83           N  
ATOM   1000  CA  LEU A 133       0.152  62.880   6.747  1.00 21.34           C  
ATOM   1001  C   LEU A 133      -1.029  62.639   7.682  1.00 22.76           C  
ATOM   1002  O   LEU A 133      -1.823  63.547   7.914  1.00 22.38           O  
ATOM   1003  CB  LEU A 133       1.143  63.840   7.398  1.00 22.86           C  
ATOM   1004  CG  LEU A 133       2.308  63.317   8.223  1.00 23.05           C  
ATOM   1005  CD1 LEU A 133       3.060  62.266   7.443  1.00 19.37           C  
ATOM   1006  CD2 LEU A 133       3.223  64.486   8.556  1.00 24.05           C  
ATOM   1007  N   PRO A 134      -1.181  61.403   8.212  1.00 23.80           N  
ATOM   1008  CA  PRO A 134      -2.298  61.131   9.129  1.00 24.04           C  
ATOM   1009  C   PRO A 134      -1.953  61.701  10.517  1.00 24.53           C  
ATOM   1010  O   PRO A 134      -0.827  61.571  10.984  1.00 25.09           O  
ATOM   1011  CB  PRO A 134      -2.376  59.601   9.157  1.00 20.57           C  
ATOM   1012  CG  PRO A 134      -1.549  59.155   7.977  1.00 21.77           C  
ATOM   1013  CD  PRO A 134      -0.460  60.159   7.905  1.00 23.20           C  
ATOM   1014  N   LEU A 135      -2.910  62.347  11.169  1.00 25.53           N  
ATOM   1015  CA  LEU A 135      -2.659  62.904  12.490  1.00 24.04           C  
ATOM   1016  C   LEU A 135      -3.842  62.643  13.383  1.00 25.40           C  
ATOM   1017  O   LEU A 135      -4.961  62.495  12.902  1.00 26.39           O  
ATOM   1018  CB  LEU A 135      -2.427  64.414  12.433  1.00 20.65           C  
ATOM   1019  CG  LEU A 135      -1.264  64.985  11.606  1.00 19.08           C  
ATOM   1020  CD1 LEU A 135      -0.998  66.425  12.052  1.00 12.38           C  
ATOM   1021  CD2 LEU A 135      -0.022  64.143  11.786  1.00 15.05           C  
ATOM   1022  N   PRO A 136      -3.607  62.556  14.705  1.00 28.67           N  
ATOM   1023  CA  PRO A 136      -4.680  62.314  15.683  1.00 28.62           C  
ATOM   1024  C   PRO A 136      -5.486  63.603  15.789  1.00 29.24           C  
ATOM   1025  O   PRO A 136      -4.958  64.686  15.563  1.00 31.65           O  
ATOM   1026  CB  PRO A 136      -3.914  62.001  16.964  1.00 29.20           C  
ATOM   1027  CG  PRO A 136      -2.614  61.436  16.460  1.00 27.76           C  
ATOM   1028  CD  PRO A 136      -2.285  62.366  15.329  1.00 27.80           C  
ATOM   1029  N   VAL A 137      -6.755  63.512  16.141  1.00 30.34           N  
ATOM   1030  CA  VAL A 137      -7.549  64.729  16.203  1.00 29.81           C  
ATOM   1031  C   VAL A 137      -6.914  65.844  17.025  1.00 31.79           C  
ATOM   1032  O   VAL A 137      -6.895  67.003  16.590  1.00 29.54           O  
ATOM   1033  CB  VAL A 137      -8.960  64.446  16.726  1.00 27.19           C  
ATOM   1034  CG1 VAL A 137      -9.719  65.755  16.878  1.00 28.77           C  
ATOM   1035  CG2 VAL A 137      -9.694  63.509  15.752  1.00 26.09           C  
ATOM   1036  N   SER A 138      -6.386  65.489  18.200  1.00 35.11           N  
ATOM   1037  CA  SER A 138      -5.753  66.457  19.107  1.00 34.97           C  
ATOM   1038  C   SER A 138      -4.217  66.474  19.018  1.00 33.95           C  
ATOM   1039  O   SER A 138      -3.617  67.493  19.445  1.00 33.20           O  
ATOM   1040  CB  SER A 138      -6.195  66.184  20.554  1.00 32.69           C  
TER    1041      SER A 138                                                      
ATOM   1042  N   TYR B   8      11.081  48.699  26.931  1.00 34.73           N  
ATOM   1043  CA  TYR B   8      12.050  47.622  27.326  1.00 36.82           C  
ATOM   1044  C   TYR B   8      13.210  48.204  28.146  1.00 38.39           C  
ATOM   1045  O   TYR B   8      14.031  47.467  28.712  1.00 39.11           O  
ATOM   1046  CB  TYR B   8      12.592  46.897  26.078  1.00 33.82           C  
ATOM   1047  CG  TYR B   8      13.687  47.634  25.324  1.00 33.60           C  
ATOM   1048  CD1 TYR B   8      14.997  47.671  25.812  1.00 29.89           C  
ATOM   1049  CD2 TYR B   8      13.407  48.325  24.140  1.00 32.99           C  
ATOM   1050  CE1 TYR B   8      15.993  48.373  25.146  1.00 28.45           C  
ATOM   1051  CE2 TYR B   8      14.400  49.030  23.469  1.00 29.39           C  
ATOM   1052  CZ  TYR B   8      15.688  49.051  23.982  1.00 28.45           C  
ATOM   1053  OH  TYR B   8      16.664  49.761  23.333  1.00 27.33           O  
ATOM   1054  N   LYS B   9      13.275  49.531  28.200  1.00 37.69           N  
ATOM   1055  CA  LYS B   9      14.316  50.197  28.962  1.00 37.82           C  
ATOM   1056  C   LYS B   9      13.821  50.489  30.380  1.00 38.43           C  
ATOM   1057  O   LYS B   9      14.615  50.667  31.306  1.00 40.30           O  
ATOM   1058  CB  LYS B   9      14.743  51.486  28.260  1.00 37.52           C  
ATOM   1059  CG  LYS B   9      15.554  51.242  26.997  1.00 38.79           C  
ATOM   1060  CD  LYS B   9      16.305  52.488  26.580  1.00 37.98           C  
ATOM   1061  CE  LYS B   9      17.453  52.127  25.657  1.00 40.59           C  
ATOM   1062  NZ  LYS B   9      18.512  53.189  25.628  1.00 42.16           N  
ATOM   1063  N   LYS B  10      12.502  50.516  30.542  1.00 36.12           N  
ATOM   1064  CA  LYS B  10      11.876  50.777  31.831  1.00 34.34           C  
ATOM   1065  C   LYS B  10      11.990  49.565  32.765  1.00 33.67           C  
ATOM   1066  O   LYS B  10      12.061  48.421  32.315  1.00 33.59           O  
ATOM   1067  CB  LYS B  10      10.396  51.140  31.626  1.00 31.38           C  
ATOM   1068  N   PRO B  11      12.019  49.807  34.084  1.00 33.45           N  
ATOM   1069  CA  PRO B  11      12.123  48.699  35.040  1.00 33.07           C  
ATOM   1070  C   PRO B  11      10.799  47.949  35.077  1.00 31.62           C  
ATOM   1071  O   PRO B  11       9.753  48.551  34.891  1.00 34.49           O  
ATOM   1072  CB  PRO B  11      12.429  49.409  36.361  1.00 33.59           C  
ATOM   1073  CG  PRO B  11      13.037  50.733  35.918  1.00 34.97           C  
ATOM   1074  CD  PRO B  11      12.160  51.103  34.768  1.00 32.37           C  
ATOM   1075  N   LYS B  12      10.835  46.641  35.308  1.00 30.10           N  
ATOM   1076  CA  LYS B  12       9.599  45.876  35.347  1.00 30.11           C  
ATOM   1077  C   LYS B  12       9.536  45.071  36.623  1.00 30.58           C  
ATOM   1078  O   LYS B  12      10.366  45.214  37.520  1.00 30.33           O  
ATOM   1079  CB  LYS B  12       9.522  44.885  34.181  1.00 30.73           C  
ATOM   1080  CG  LYS B  12      10.261  45.284  32.927  1.00 38.05           C  
ATOM   1081  CD  LYS B  12      10.159  44.185  31.869  1.00 44.57           C  
ATOM   1082  CE  LYS B  12      10.866  44.569  30.560  1.00 46.66           C  
ATOM   1083  NZ  LYS B  12      10.864  43.440  29.575  1.00 48.42           N  
ATOM   1084  N   LEU B  13       8.531  44.211  36.682  1.00 27.76           N  
ATOM   1085  CA  LEU B  13       8.356  43.314  37.800  1.00 27.04           C  
ATOM   1086  C   LEU B  13       8.251  41.959  37.103  1.00 28.73           C  
ATOM   1087  O   LEU B  13       7.630  41.852  36.040  1.00 28.27           O  
ATOM   1088  CB  LEU B  13       7.050  43.609  38.544  1.00 25.34           C  
ATOM   1089  CG  LEU B  13       6.635  45.069  38.690  1.00 24.93           C  
ATOM   1090  CD1 LEU B  13       5.173  45.143  39.161  1.00 22.38           C  
ATOM   1091  CD2 LEU B  13       7.595  45.771  39.650  1.00 20.95           C  
ATOM   1092  N   LEU B  14       8.882  40.939  37.676  1.00 29.05           N  
ATOM   1093  CA  LEU B  14       8.809  39.593  37.122  1.00 26.99           C  
ATOM   1094  C   LEU B  14       7.839  38.820  38.011  1.00 27.21           C  
ATOM   1095  O   LEU B  14       8.220  38.288  39.050  1.00 31.77           O  
ATOM   1096  CB  LEU B  14      10.187  38.918  37.120  1.00 26.61           C  
ATOM   1097  CG  LEU B  14      11.270  39.490  36.201  1.00 27.33           C  
ATOM   1098  CD1 LEU B  14      12.384  38.467  36.063  1.00 26.43           C  
ATOM   1099  CD2 LEU B  14      10.700  39.806  34.817  1.00 29.82           C  
ATOM   1100  N   TYR B  15       6.580  38.788  37.595  1.00 24.55           N  
ATOM   1101  CA  TYR B  15       5.518  38.117  38.318  1.00 22.30           C  
ATOM   1102  C   TYR B  15       5.604  36.629  38.054  1.00 24.71           C  
ATOM   1103  O   TYR B  15       5.760  36.220  36.909  1.00 26.51           O  
ATOM   1104  CB  TYR B  15       4.189  38.692  37.832  1.00 21.68           C  
ATOM   1105  CG  TYR B  15       2.936  37.947  38.223  1.00 20.23           C  
ATOM   1106  CD1 TYR B  15       2.517  36.820  37.524  1.00 14.90           C  
ATOM   1107  CD2 TYR B  15       2.139  38.402  39.272  1.00 22.72           C  
ATOM   1108  CE1 TYR B  15       1.337  36.167  37.860  1.00 15.40           C  
ATOM   1109  CE2 TYR B  15       0.955  37.749  39.615  1.00 20.14           C  
ATOM   1110  CZ  TYR B  15       0.559  36.635  38.906  1.00 17.40           C  
ATOM   1111  OH  TYR B  15      -0.613  36.001  39.266  1.00 19.88           O  
ATOM   1112  N   CYS B  16       5.536  35.815  39.104  1.00 26.16           N  
ATOM   1113  CA  CYS B  16       5.582  34.367  38.919  1.00 31.17           C  
ATOM   1114  C   CYS B  16       4.183  33.794  39.069  1.00 32.66           C  
ATOM   1115  O   CYS B  16       3.519  33.992  40.090  1.00 33.70           O  
ATOM   1116  CB  CYS B  16       6.504  33.690  39.923  1.00 31.59           C  
ATOM   1117  SG  CYS B  16       6.657  31.913  39.591  1.00 38.41           S  
ATOM   1118  N   SER B  17       3.752  33.059  38.050  1.00 33.80           N  
ATOM   1119  CA  SER B  17       2.410  32.481  38.011  1.00 36.62           C  
ATOM   1120  C   SER B  17       2.094  31.361  39.000  1.00 37.80           C  
ATOM   1121  O   SER B  17       0.930  30.966  39.137  1.00 36.93           O  
ATOM   1122  CB  SER B  17       2.126  31.984  36.595  1.00 36.49           C  
ATOM   1123  OG  SER B  17       3.155  31.107  36.168  1.00 40.39           O  
ATOM   1124  N   ASN B  18       3.111  30.856  39.694  1.00 38.34           N  
ATOM   1125  CA  ASN B  18       2.897  29.765  40.637  1.00 38.07           C  
ATOM   1126  C   ASN B  18       2.101  30.154  41.888  1.00 36.70           C  
ATOM   1127  O   ASN B  18       1.333  29.344  42.405  1.00 38.92           O  
ATOM   1128  CB  ASN B  18       4.236  29.133  41.025  1.00 39.89           C  
ATOM   1129  CG  ASN B  18       4.071  27.734  41.582  1.00 39.46           C  
ATOM   1130  OD1 ASN B  18       3.521  26.846  40.927  1.00 39.23           O  
ATOM   1131  ND2 ASN B  18       4.544  27.533  42.800  1.00 42.74           N  
ATOM   1132  N   GLY B  19       2.260  31.385  42.367  1.00 35.04           N  
ATOM   1133  CA  GLY B  19       1.512  31.815  43.543  1.00 32.89           C  
ATOM   1134  C   GLY B  19       1.168  33.293  43.521  1.00 32.78           C  
ATOM   1135  O   GLY B  19       0.638  33.844  44.490  1.00 31.28           O  
ATOM   1136  N   GLY B  20       1.476  33.937  42.402  1.00 33.03           N  
ATOM   1137  CA  GLY B  20       1.205  35.352  42.259  1.00 34.67           C  
ATOM   1138  C   GLY B  20       2.259  36.244  42.885  1.00 34.60           C  
ATOM   1139  O   GLY B  20       2.009  37.433  43.103  1.00 37.41           O  
ATOM   1140  N   HIS B  21       3.438  35.687  43.165  1.00 34.10           N  
ATOM   1141  CA  HIS B  21       4.509  36.460  43.799  1.00 31.95           C  
ATOM   1142  C   HIS B  21       5.397  37.200  42.819  1.00 30.13           C  
ATOM   1143  O   HIS B  21       5.726  36.690  41.746  1.00 31.07           O  
ATOM   1144  CB  HIS B  21       5.395  35.564  44.691  1.00 32.40           C  
ATOM   1145  CG  HIS B  21       4.665  34.934  45.839  1.00 33.51           C  
ATOM   1146  ND1 HIS B  21       4.175  33.644  45.793  1.00 31.59           N  
ATOM   1147  CD2 HIS B  21       4.313  35.426  47.051  1.00 32.90           C  
ATOM   1148  CE1 HIS B  21       3.552  33.371  46.926  1.00 33.03           C  
ATOM   1149  NE2 HIS B  21       3.620  34.435  47.707  1.00 34.89           N  
ATOM   1150  N   PHE B  22       5.780  38.410  43.210  1.00 28.74           N  
ATOM   1151  CA  PHE B  22       6.657  39.252  42.414  1.00 29.64           C  
ATOM   1152  C   PHE B  22       8.091  38.955  42.830  1.00 30.40           C  
ATOM   1153  O   PHE B  22       8.438  39.063  44.016  1.00 31.08           O  
ATOM   1154  CB  PHE B  22       6.346  40.732  42.669  1.00 31.72           C  
ATOM   1155  CG  PHE B  22       5.009  41.176  42.137  1.00 36.08           C  
ATOM   1156  CD1 PHE B  22       4.920  42.258  41.268  1.00 38.23           C  
ATOM   1157  CD2 PHE B  22       3.839  40.514  42.505  1.00 38.73           C  
ATOM   1158  CE1 PHE B  22       3.696  42.675  40.772  1.00 38.15           C  
ATOM   1159  CE2 PHE B  22       2.606  40.925  42.012  1.00 39.23           C  
ATOM   1160  CZ  PHE B  22       2.537  42.010  41.143  1.00 38.45           C  
ATOM   1161  N   LEU B  23       8.919  38.582  41.860  1.00 29.10           N  
ATOM   1162  CA  LEU B  23      10.316  38.283  42.140  1.00 28.53           C  
ATOM   1163  C   LEU B  23      10.927  39.452  42.924  1.00 28.16           C  
ATOM   1164  O   LEU B  23      10.871  40.598  42.479  1.00 27.36           O  
ATOM   1165  CB  LEU B  23      11.064  38.054  40.833  1.00 25.03           C  
ATOM   1166  CG  LEU B  23      12.418  37.388  41.029  1.00 27.04           C  
ATOM   1167  CD1 LEU B  23      12.281  36.154  41.924  1.00 23.36           C  
ATOM   1168  CD2 LEU B  23      12.995  37.029  39.666  1.00 25.96           C  
ATOM   1169  N   ARG B  24      11.483  39.141  44.097  1.00 29.72           N  
ATOM   1170  CA  ARG B  24      12.089  40.124  45.011  1.00 29.30           C  
ATOM   1171  C   ARG B  24      13.552  39.848  45.345  1.00 27.58           C  
ATOM   1172  O   ARG B  24      13.939  38.700  45.559  1.00 30.21           O  
ATOM   1173  CB  ARG B  24      11.284  40.162  46.324  1.00 27.06           C  
ATOM   1174  CG  ARG B  24      11.943  40.929  47.453  1.00 22.40           C  
ATOM   1175  CD  ARG B  24      10.944  41.352  48.520  1.00 19.68           C  
ATOM   1176  NE  ARG B  24      10.392  40.239  49.284  1.00 21.71           N  
ATOM   1177  CZ  ARG B  24       9.624  40.384  50.365  1.00 24.60           C  
ATOM   1178  NH1 ARG B  24       9.322  41.590  50.814  1.00 23.57           N  
ATOM   1179  NH2 ARG B  24       9.133  39.328  50.994  1.00 28.49           N  
ATOM   1180  N   ILE B  25      14.360  40.901  45.389  1.00 27.86           N  
ATOM   1181  CA  ILE B  25      15.774  40.755  45.746  1.00 30.25           C  
ATOM   1182  C   ILE B  25      16.059  41.645  46.963  1.00 30.59           C  
ATOM   1183  O   ILE B  25      16.405  42.824  46.807  1.00 31.21           O  
ATOM   1184  CB  ILE B  25      16.738  41.180  44.592  1.00 30.41           C  
ATOM   1185  CG1 ILE B  25      16.418  40.423  43.298  1.00 28.17           C  
ATOM   1186  CG2 ILE B  25      18.181  40.895  44.998  1.00 29.88           C  
ATOM   1187  CD1 ILE B  25      17.412  40.706  42.174  1.00 25.39           C  
ATOM   1188  N   LEU B  26      15.895  41.079  48.163  1.00 31.79           N  
ATOM   1189  CA  LEU B  26      16.122  41.797  49.424  1.00 32.78           C  
ATOM   1190  C   LEU B  26      17.585  42.220  49.557  1.00 33.57           C  
ATOM   1191  O   LEU B  26      18.499  41.454  49.251  1.00 32.59           O  
ATOM   1192  CB  LEU B  26      15.715  40.924  50.604  1.00 32.90           C  
ATOM   1193  CG  LEU B  26      14.232  40.529  50.587  1.00 33.00           C  
ATOM   1194  CD1 LEU B  26      14.033  39.290  51.462  1.00 31.93           C  
ATOM   1195  CD2 LEU B  26      13.360  41.704  51.064  1.00 26.95           C  
ATOM   1196  N   PRO B  27      17.815  43.454  50.030  1.00 34.02           N  
ATOM   1197  CA  PRO B  27      19.120  44.099  50.237  1.00 33.19           C  
ATOM   1198  C   PRO B  27      20.241  43.282  50.899  1.00 33.07           C  
ATOM   1199  O   PRO B  27      21.407  43.654  50.843  1.00 33.21           O  
ATOM   1200  CB  PRO B  27      18.753  45.362  51.019  1.00 32.04           C  
ATOM   1201  CG  PRO B  27      17.468  44.982  51.718  1.00 33.27           C  
ATOM   1202  CD  PRO B  27      16.736  44.250  50.647  1.00 32.71           C  
ATOM   1203  N   ASP B  28      19.886  42.162  51.507  1.00 34.54           N  
ATOM   1204  CA  ASP B  28      20.852  41.301  52.172  1.00 36.39           C  
ATOM   1205  C   ASP B  28      21.275  40.141  51.272  1.00 37.59           C  
ATOM   1206  O   ASP B  28      22.056  39.278  51.674  1.00 38.19           O  
ATOM   1207  CB  ASP B  28      20.205  40.759  53.424  1.00 38.77           C  
ATOM   1208  CG  ASP B  28      18.769  40.407  53.190  1.00 43.20           C  
ATOM   1209  OD1 ASP B  28      18.511  39.317  52.627  1.00 42.23           O  
ATOM   1210  OD2 ASP B  28      17.901  41.245  53.537  1.00 47.51           O  
ATOM   1211  N   GLY B  29      20.751  40.115  50.056  1.00 38.47           N  
ATOM   1212  CA  GLY B  29      21.096  39.053  49.138  1.00 37.57           C  
ATOM   1213  C   GLY B  29      20.006  38.008  49.049  1.00 38.08           C  
ATOM   1214  O   GLY B  29      20.092  37.104  48.221  1.00 36.51           O  
ATOM   1215  N   THR B  30      18.983  38.120  49.894  1.00 38.74           N  
ATOM   1216  CA  THR B  30      17.884  37.148  49.879  1.00 39.12           C  
ATOM   1217  C   THR B  30      16.949  37.336  48.690  1.00 38.78           C  
ATOM   1218  O   THR B  30      16.405  38.424  48.474  1.00 40.48           O  
ATOM   1219  CB  THR B  30      17.026  37.206  51.182  1.00 41.70           C  
ATOM   1220  OG1 THR B  30      17.689  36.481  52.226  1.00 39.80           O  
ATOM   1221  CG2 THR B  30      15.633  36.593  50.951  1.00 40.38           C  
ATOM   1222  N   VAL B  31      16.763  36.259  47.931  1.00 37.32           N  
ATOM   1223  CA  VAL B  31      15.888  36.264  46.766  1.00 34.91           C  
ATOM   1224  C   VAL B  31      14.607  35.488  47.082  1.00 34.27           C  
ATOM   1225  O   VAL B  31      14.641  34.318  47.468  1.00 34.52           O  
ATOM   1226  CB  VAL B  31      16.608  35.645  45.565  1.00 34.87           C  
ATOM   1227  CG1 VAL B  31      15.629  35.413  44.423  1.00 31.37           C  
ATOM   1228  CG2 VAL B  31      17.739  36.565  45.137  1.00 30.09           C  
ATOM   1229  N   ASP B  32      13.472  36.147  46.912  1.00 32.31           N  
ATOM   1230  CA  ASP B  32      12.193  35.528  47.235  1.00 31.24           C  
ATOM   1231  C   ASP B  32      11.075  36.225  46.474  1.00 31.03           C  
ATOM   1232  O   ASP B  32      11.330  36.998  45.551  1.00 29.48           O  
ATOM   1233  CB  ASP B  32      11.929  35.661  48.746  1.00 30.37           C  
ATOM   1234  CG  ASP B  32      11.538  37.099  49.169  1.00 30.32           C  
ATOM   1235  OD1 ASP B  32      11.945  38.084  48.501  1.00 29.31           O  
ATOM   1236  OD2 ASP B  32      10.826  37.244  50.186  1.00 25.11           O  
ATOM   1237  N   GLY B  33       9.840  35.962  46.896  1.00 30.42           N  
ATOM   1238  CA  GLY B  33       8.689  36.568  46.256  1.00 29.15           C  
ATOM   1239  C   GLY B  33       7.775  37.217  47.263  1.00 28.77           C  
ATOM   1240  O   GLY B  33       7.830  36.906  48.446  1.00 30.23           O  
ATOM   1241  N   THR B  34       6.939  38.131  46.787  1.00 29.05           N  
ATOM   1242  CA  THR B  34       5.976  38.842  47.629  1.00 30.41           C  
ATOM   1243  C   THR B  34       4.738  39.216  46.824  1.00 30.29           C  
ATOM   1244  O   THR B  34       4.773  39.258  45.595  1.00 34.16           O  
ATOM   1245  CB  THR B  34       6.581  40.140  48.239  1.00 30.97           C  
ATOM   1246  OG1 THR B  34       5.531  41.063  48.562  1.00 33.24           O  
ATOM   1247  CG2 THR B  34       7.544  40.791  47.275  1.00 32.69           C  
ATOM   1248  N   ARG B  35       3.638  39.475  47.510  1.00 27.44           N  
ATOM   1249  CA  ARG B  35       2.421  39.844  46.822  1.00 28.16           C  
ATOM   1250  C   ARG B  35       2.143  41.334  46.985  1.00 29.86           C  
ATOM   1251  O   ARG B  35       1.018  41.780  46.799  1.00 30.79           O  
ATOM   1252  CB  ARG B  35       1.234  39.034  47.356  1.00 27.75           C  
ATOM   1253  CG  ARG B  35       1.299  37.534  47.097  1.00 25.84           C  
ATOM   1254  CD  ARG B  35      -0.008  36.844  47.522  1.00 29.83           C  
ATOM   1255  NE  ARG B  35      -0.071  35.475  47.006  1.00 34.32           N  
ATOM   1256  CZ  ARG B  35      -0.220  34.388  47.760  1.00 36.42           C  
ATOM   1257  NH1 ARG B  35      -0.336  34.482  49.081  1.00 37.20           N  
ATOM   1258  NH2 ARG B  35      -0.212  33.195  47.194  1.00 37.86           N  
ATOM   1259  N   ASP B  36       3.165  42.108  47.335  1.00 33.73           N  
ATOM   1260  CA  ASP B  36       2.996  43.551  47.521  1.00 35.46           C  
ATOM   1261  C   ASP B  36       3.714  44.387  46.459  1.00 36.32           C  
ATOM   1262  O   ASP B  36       4.946  44.390  46.380  1.00 37.30           O  
ATOM   1263  CB  ASP B  36       3.515  43.963  48.884  1.00 38.30           C  
ATOM   1264  CG  ASP B  36       3.516  45.462  49.060  1.00 43.39           C  
ATOM   1265  OD1 ASP B  36       4.204  45.948  49.993  1.00 43.72           O  
ATOM   1266  OD2 ASP B  36       2.821  46.144  48.268  1.00 39.14           O  
ATOM   1267  N   ARG B  37       2.943  45.121  45.665  1.00 36.38           N  
ATOM   1268  CA  ARG B  37       3.510  45.938  44.595  1.00 34.84           C  
ATOM   1269  C   ARG B  37       4.152  47.219  45.068  1.00 33.94           C  
ATOM   1270  O   ARG B  37       4.884  47.856  44.314  1.00 32.15           O  
ATOM   1271  CB  ARG B  37       2.445  46.292  43.555  1.00 33.77           C  
ATOM   1272  CG  ARG B  37       1.893  45.104  42.809  1.00 34.10           C  
ATOM   1273  CD  ARG B  37       1.005  45.532  41.657  1.00 35.57           C  
ATOM   1274  NE  ARG B  37       1.755  46.149  40.565  1.00 34.94           N  
ATOM   1275  CZ  ARG B  37       1.485  45.947  39.277  1.00 34.76           C  
ATOM   1276  NH1 ARG B  37       0.491  45.143  38.917  1.00 27.67           N  
ATOM   1277  NH2 ARG B  37       2.210  46.546  38.346  1.00 35.17           N  
ATOM   1278  N   SER B  38       3.871  47.618  46.299  1.00 33.69           N  
ATOM   1279  CA  SER B  38       4.466  48.845  46.785  1.00 34.25           C  
ATOM   1280  C   SER B  38       5.853  48.577  47.367  1.00 34.18           C  
ATOM   1281  O   SER B  38       6.598  49.516  47.666  1.00 37.11           O  
ATOM   1282  CB  SER B  38       3.546  49.514  47.807  1.00 34.11           C  
ATOM   1283  OG  SER B  38       3.007  48.565  48.705  1.00 40.29           O  
ATOM   1284  N   ASP B  39       6.191  47.295  47.507  1.00 30.28           N  
ATOM   1285  CA  ASP B  39       7.488  46.858  48.021  1.00 26.33           C  
ATOM   1286  C   ASP B  39       8.564  47.514  47.167  1.00 25.43           C  
ATOM   1287  O   ASP B  39       8.511  47.453  45.945  1.00 25.22           O  
ATOM   1288  CB  ASP B  39       7.585  45.337  47.909  1.00 27.01           C  
ATOM   1289  CG  ASP B  39       8.800  44.761  48.611  1.00 28.21           C  
ATOM   1290  OD1 ASP B  39       9.942  44.937  48.121  1.00 29.14           O  
ATOM   1291  OD2 ASP B  39       8.599  44.118  49.663  1.00 26.46           O  
ATOM   1292  N   GLN B  40       9.539  48.145  47.811  1.00 27.95           N  
ATOM   1293  CA  GLN B  40      10.618  48.834  47.099  1.00 27.75           C  
ATOM   1294  C   GLN B  40      11.644  47.947  46.388  1.00 28.09           C  
ATOM   1295  O   GLN B  40      12.459  48.451  45.620  1.00 29.32           O  
ATOM   1296  CB  GLN B  40      11.367  49.756  48.065  1.00 27.11           C  
ATOM   1297  N   HIS B  41      11.613  46.638  46.620  1.00 28.18           N  
ATOM   1298  CA  HIS B  41      12.609  45.765  45.997  1.00 33.24           C  
ATOM   1299  C   HIS B  41      12.163  44.782  44.911  1.00 34.30           C  
ATOM   1300  O   HIS B  41      12.856  43.794  44.636  1.00 31.51           O  
ATOM   1301  CB  HIS B  41      13.373  45.005  47.087  1.00 35.19           C  
ATOM   1302  CG  HIS B  41      14.063  45.910  48.058  1.00 38.83           C  
ATOM   1303  ND1 HIS B  41      13.463  46.355  49.218  1.00 37.88           N  
ATOM   1304  CD2 HIS B  41      15.252  46.553  47.979  1.00 38.32           C  
ATOM   1305  CE1 HIS B  41      14.249  47.237  49.807  1.00 36.89           C  
ATOM   1306  NE2 HIS B  41      15.341  47.377  49.076  1.00 38.16           N  
ATOM   1307  N   ILE B  42      11.021  45.054  44.283  1.00 35.16           N  
ATOM   1308  CA  ILE B  42      10.512  44.191  43.219  1.00 33.16           C  
ATOM   1309  C   ILE B  42      10.790  44.738  41.809  1.00 32.31           C  
ATOM   1310  O   ILE B  42      10.653  44.008  40.821  1.00 32.51           O  
ATOM   1311  CB  ILE B  42       8.987  43.930  43.381  1.00 31.97           C  
ATOM   1312  CG1 ILE B  42       8.320  45.100  44.101  1.00 27.73           C  
ATOM   1313  CG2 ILE B  42       8.763  42.630  44.134  1.00 33.73           C  
ATOM   1314  CD1 ILE B  42       6.815  44.996  44.144  1.00 27.39           C  
ATOM   1315  N   GLN B  43      11.194  46.009  41.729  1.00 28.35           N  
ATOM   1316  CA  GLN B  43      11.496  46.652  40.451  1.00 28.10           C  
ATOM   1317  C   GLN B  43      12.835  46.197  39.852  1.00 26.03           C  
ATOM   1318  O   GLN B  43      13.900  46.465  40.398  1.00 28.22           O  
ATOM   1319  CB  GLN B  43      11.501  48.176  40.617  1.00 27.63           C  
ATOM   1320  CG  GLN B  43      10.199  48.763  41.112  1.00 29.71           C  
ATOM   1321  CD  GLN B  43      10.058  48.703  42.614  1.00 33.48           C  
ATOM   1322  OE1 GLN B  43      10.802  49.368  43.340  1.00 40.96           O  
ATOM   1323  NE2 GLN B  43       9.104  47.911  43.098  1.00 29.91           N  
ATOM   1324  N   LEU B  44      12.776  45.539  38.705  1.00 24.47           N  
ATOM   1325  CA  LEU B  44      13.980  45.037  38.068  1.00 24.64           C  
ATOM   1326  C   LEU B  44      14.294  45.674  36.723  1.00 26.63           C  
ATOM   1327  O   LEU B  44      13.399  46.079  35.974  1.00 26.72           O  
ATOM   1328  CB  LEU B  44      13.866  43.527  37.892  1.00 19.79           C  
ATOM   1329  CG  LEU B  44      13.267  42.876  39.138  1.00 20.92           C  
ATOM   1330  CD1 LEU B  44      13.037  41.368  38.901  1.00 17.83           C  
ATOM   1331  CD2 LEU B  44      14.200  43.148  40.340  1.00 15.06           C  
ATOM   1332  N   GLN B  45      15.587  45.744  36.430  1.00 26.81           N  
ATOM   1333  CA  GLN B  45      16.067  46.294  35.182  1.00 28.26           C  
ATOM   1334  C   GLN B  45      16.842  45.220  34.427  1.00 29.00           C  
ATOM   1335  O   GLN B  45      18.013  44.949  34.724  1.00 29.00           O  
ATOM   1336  CB  GLN B  45      16.988  47.482  35.423  1.00 32.29           C  
ATOM   1337  CG  GLN B  45      17.278  48.244  34.147  1.00 34.70           C  
ATOM   1338  CD  GLN B  45      16.008  48.828  33.573  1.00 39.47           C  
ATOM   1339  OE1 GLN B  45      15.373  49.671  34.207  1.00 43.19           O  
ATOM   1340  NE2 GLN B  45      15.618  48.374  32.380  1.00 39.57           N  
ATOM   1341  N   LEU B  46      16.184  44.611  33.446  1.00 28.24           N  
ATOM   1342  CA  LEU B  46      16.808  43.568  32.649  1.00 26.44           C  
ATOM   1343  C   LEU B  46      17.651  44.181  31.552  1.00 25.06           C  
ATOM   1344  O   LEU B  46      17.298  45.224  30.999  1.00 21.88           O  
ATOM   1345  CB  LEU B  46      15.744  42.637  32.050  1.00 25.63           C  
ATOM   1346  CG  LEU B  46      15.134  41.617  33.018  1.00 25.75           C  
ATOM   1347  CD1 LEU B  46      14.323  42.298  34.097  1.00 20.12           C  
ATOM   1348  CD2 LEU B  46      14.266  40.667  32.240  1.00 27.87           C  
ATOM   1349  N   SER B  47      18.772  43.533  31.249  1.00 26.21           N  
ATOM   1350  CA  SER B  47      19.678  44.018  30.209  1.00 29.11           C  
ATOM   1351  C   SER B  47      20.279  42.838  29.461  1.00 31.10           C  
ATOM   1352  O   SER B  47      20.521  41.784  30.048  1.00 32.30           O  
ATOM   1353  CB  SER B  47      20.805  44.833  30.828  1.00 24.48           C  
ATOM   1354  OG  SER B  47      20.394  45.352  32.072  1.00 28.45           O  
ATOM   1355  N   ALA B  48      20.531  43.024  28.171  1.00 32.71           N  
ATOM   1356  CA  ALA B  48      21.111  41.967  27.358  1.00 33.74           C  
ATOM   1357  C   ALA B  48      22.623  42.143  27.226  1.00 35.94           C  
ATOM   1358  O   ALA B  48      23.107  43.182  26.771  1.00 35.89           O  
ATOM   1359  CB  ALA B  48      20.458  41.956  25.968  1.00 32.24           C  
ATOM   1360  N   GLU B  49      23.378  41.139  27.645  1.00 38.52           N  
ATOM   1361  CA  GLU B  49      24.826  41.213  27.513  1.00 40.97           C  
ATOM   1362  C   GLU B  49      25.089  40.793  26.070  1.00 39.49           C  
ATOM   1363  O   GLU B  49      26.038  41.238  25.426  1.00 39.04           O  
ATOM   1364  CB  GLU B  49      25.495  40.239  28.489  1.00 46.05           C  
ATOM   1365  CG  GLU B  49      27.019  40.080  28.330  1.00 54.84           C  
ATOM   1366  CD  GLU B  49      27.795  41.405  28.384  1.00 59.81           C  
ATOM   1367  OE1 GLU B  49      27.381  42.329  29.126  1.00 62.81           O  
ATOM   1368  OE2 GLU B  49      28.837  41.509  27.692  1.00 61.39           O  
ATOM   1369  N   SER B  50      24.201  39.935  25.581  1.00 37.29           N  
ATOM   1370  CA  SER B  50      24.261  39.401  24.237  1.00 33.35           C  
ATOM   1371  C   SER B  50      22.837  38.983  23.926  1.00 32.13           C  
ATOM   1372  O   SER B  50      21.980  38.998  24.813  1.00 30.39           O  
ATOM   1373  CB  SER B  50      25.170  38.181  24.201  1.00 35.15           C  
ATOM   1374  OG  SER B  50      26.403  38.462  24.836  1.00 39.05           O  
ATOM   1375  N   VAL B  51      22.590  38.613  22.671  1.00 29.70           N  
ATOM   1376  CA  VAL B  51      21.265  38.187  22.236  1.00 24.97           C  
ATOM   1377  C   VAL B  51      20.792  37.084  23.178  1.00 24.02           C  
ATOM   1378  O   VAL B  51      21.558  36.165  23.479  1.00 23.43           O  
ATOM   1379  CB  VAL B  51      21.312  37.609  20.782  1.00 24.22           C  
ATOM   1380  CG1 VAL B  51      19.913  37.328  20.269  1.00 22.75           C  
ATOM   1381  CG2 VAL B  51      22.002  38.561  19.861  1.00 22.22           C  
ATOM   1382  N   GLY B  52      19.554  37.187  23.655  1.00 22.75           N  
ATOM   1383  CA  GLY B  52      18.995  36.162  24.529  1.00 23.49           C  
ATOM   1384  C   GLY B  52      19.487  35.986  25.960  1.00 24.80           C  
ATOM   1385  O   GLY B  52      18.834  35.297  26.740  1.00 24.45           O  
ATOM   1386  N   GLU B  53      20.620  36.587  26.309  1.00 27.45           N  
ATOM   1387  CA  GLU B  53      21.177  36.471  27.661  1.00 30.54           C  
ATOM   1388  C   GLU B  53      20.984  37.785  28.408  1.00 32.03           C  
ATOM   1389  O   GLU B  53      21.400  38.847  27.936  1.00 33.24           O  
ATOM   1390  CB  GLU B  53      22.668  36.162  27.603  1.00 29.49           C  
ATOM   1391  CG  GLU B  53      23.065  35.297  26.446  1.00 32.79           C  
ATOM   1392  CD  GLU B  53      24.496  34.835  26.550  1.00 36.87           C  
ATOM   1393  OE1 GLU B  53      25.399  35.688  26.718  1.00 39.78           O  
ATOM   1394  OE2 GLU B  53      24.716  33.610  26.464  1.00 39.11           O  
ATOM   1395  N   VAL B  54      20.397  37.711  29.594  1.00 30.36           N  
ATOM   1396  CA  VAL B  54      20.128  38.924  30.341  1.00 29.63           C  
ATOM   1397  C   VAL B  54      20.630  38.998  31.767  1.00 30.36           C  
ATOM   1398  O   VAL B  54      20.893  37.991  32.419  1.00 32.17           O  
ATOM   1399  CB  VAL B  54      18.596  39.208  30.410  1.00 30.06           C  
ATOM   1400  CG1 VAL B  54      17.980  39.072  29.044  1.00 31.87           C  
ATOM   1401  CG2 VAL B  54      17.912  38.261  31.390  1.00 27.89           C  
ATOM   1402  N   TYR B  55      20.761  40.233  32.232  1.00 30.91           N  
ATOM   1403  CA  TYR B  55      21.124  40.512  33.607  1.00 30.04           C  
ATOM   1404  C   TYR B  55      19.768  40.947  34.154  1.00 30.03           C  
ATOM   1405  O   TYR B  55      18.890  41.372  33.387  1.00 27.48           O  
ATOM   1406  CB  TYR B  55      22.117  41.671  33.705  1.00 28.79           C  
ATOM   1407  CG  TYR B  55      23.553  41.276  33.451  1.00 32.50           C  
ATOM   1408  CD1 TYR B  55      24.168  40.296  34.224  1.00 32.44           C  
ATOM   1409  CD2 TYR B  55      24.306  41.899  32.451  1.00 33.72           C  
ATOM   1410  CE1 TYR B  55      25.501  39.946  34.014  1.00 31.36           C  
ATOM   1411  CE2 TYR B  55      25.639  41.560  32.229  1.00 31.82           C  
ATOM   1412  CZ  TYR B  55      26.233  40.585  33.017  1.00 32.10           C  
ATOM   1413  OH  TYR B  55      27.566  40.271  32.839  1.00 32.45           O  
ATOM   1414  N   ILE B  56      19.591  40.824  35.462  1.00 29.01           N  
ATOM   1415  CA  ILE B  56      18.344  41.206  36.105  1.00 26.33           C  
ATOM   1416  C   ILE B  56      18.741  41.846  37.414  1.00 28.77           C  
ATOM   1417  O   ILE B  56      19.115  41.142  38.353  1.00 31.99           O  
ATOM   1418  CB  ILE B  56      17.484  39.970  36.406  1.00 23.49           C  
ATOM   1419  CG1 ILE B  56      17.206  39.211  35.103  1.00 21.21           C  
ATOM   1420  CG2 ILE B  56      16.217  40.385  37.152  1.00 19.94           C  
ATOM   1421  CD1 ILE B  56      16.393  37.938  35.279  1.00 19.75           C  
ATOM   1422  N   LYS B  57      18.679  43.168  37.509  1.00 29.12           N  
ATOM   1423  CA  LYS B  57      19.090  43.767  38.769  1.00 30.36           C  
ATOM   1424  C   LYS B  57      18.107  44.713  39.412  1.00 30.50           C  
ATOM   1425  O   LYS B  57      17.408  45.460  38.745  1.00 29.25           O  
ATOM   1426  CB  LYS B  57      20.453  44.464  38.630  1.00 32.69           C  
ATOM   1427  CG  LYS B  57      20.414  45.846  38.000  1.00 35.61           C  
ATOM   1428  CD  LYS B  57      21.506  46.741  38.598  1.00 38.98           C  
ATOM   1429  CE  LYS B  57      21.347  48.186  38.142  1.00 41.47           C  
ATOM   1430  NZ  LYS B  57      21.798  49.155  39.180  1.00 41.80           N  
ATOM   1431  N   SER B  58      18.077  44.654  40.738  1.00 32.47           N  
ATOM   1432  CA  SER B  58      17.220  45.500  41.542  1.00 33.14           C  
ATOM   1433  C   SER B  58      17.588  46.948  41.253  1.00 34.54           C  
ATOM   1434  O   SER B  58      18.760  47.308  41.238  1.00 34.52           O  
ATOM   1435  CB  SER B  58      17.448  45.200  43.028  1.00 32.04           C  
ATOM   1436  OG  SER B  58      16.675  46.046  43.861  1.00 29.28           O  
ATOM   1437  N   THR B  59      16.584  47.777  41.004  1.00 36.49           N  
ATOM   1438  CA  THR B  59      16.839  49.188  40.740  1.00 38.94           C  
ATOM   1439  C   THR B  59      17.121  49.875  42.079  1.00 38.03           C  
ATOM   1440  O   THR B  59      17.855  50.860  42.155  1.00 36.33           O  
ATOM   1441  CB  THR B  59      15.615  49.884  40.110  1.00 39.56           C  
ATOM   1442  OG1 THR B  59      14.466  49.626  40.927  1.00 41.35           O  
ATOM   1443  CG2 THR B  59      15.373  49.392  38.672  1.00 40.81           C  
ATOM   1444  N   GLU B  60      16.526  49.331  43.132  1.00 37.43           N  
ATOM   1445  CA  GLU B  60      16.670  49.874  44.470  1.00 36.28           C  
ATOM   1446  C   GLU B  60      18.064  49.679  45.060  1.00 34.48           C  
ATOM   1447  O   GLU B  60      18.699  50.635  45.492  1.00 32.52           O  
ATOM   1448  CB  GLU B  60      15.626  49.219  45.385  1.00 38.03           C  
ATOM   1449  CG  GLU B  60      15.297  50.032  46.618  1.00 41.94           C  
ATOM   1450  CD  GLU B  60      14.958  51.468  46.266  1.00 45.45           C  
ATOM   1451  OE1 GLU B  60      14.109  51.676  45.364  1.00 48.17           O  
ATOM   1452  OE2 GLU B  60      15.542  52.386  46.885  1.00 46.00           O  
ATOM   1453  N   THR B  61      18.535  48.437  45.063  1.00 33.29           N  
ATOM   1454  CA  THR B  61      19.825  48.103  45.639  1.00 32.06           C  
ATOM   1455  C   THR B  61      20.961  47.946  44.641  1.00 32.65           C  
ATOM   1456  O   THR B  61      22.129  48.005  45.022  1.00 38.43           O  
ATOM   1457  CB  THR B  61      19.730  46.796  46.460  1.00 31.59           C  
ATOM   1458  OG1 THR B  61      19.579  45.680  45.577  1.00 31.45           O  
ATOM   1459  CG2 THR B  61      18.531  46.841  47.399  1.00 29.77           C  
ATOM   1460  N   GLY B  62      20.638  47.744  43.370  1.00 31.94           N  
ATOM   1461  CA  GLY B  62      21.690  47.565  42.382  1.00 28.66           C  
ATOM   1462  C   GLY B  62      22.315  46.181  42.488  1.00 28.42           C  
ATOM   1463  O   GLY B  62      23.455  45.964  42.085  1.00 23.88           O  
ATOM   1464  N   GLN B  63      21.572  45.238  43.057  1.00 31.17           N  
ATOM   1465  CA  GLN B  63      22.068  43.876  43.182  1.00 32.54           C  
ATOM   1466  C   GLN B  63      21.564  43.074  41.994  1.00 31.68           C  
ATOM   1467  O   GLN B  63      20.437  43.278  41.530  1.00 32.89           O  
ATOM   1468  CB  GLN B  63      21.571  43.217  44.472  1.00 35.33           C  
ATOM   1469  CG  GLN B  63      22.025  43.873  45.773  1.00 37.37           C  
ATOM   1470  CD  GLN B  63      21.411  43.189  46.985  1.00 37.94           C  
ATOM   1471  OE1 GLN B  63      21.898  42.154  47.434  1.00 37.08           O  
ATOM   1472  NE2 GLN B  63      20.316  43.751  47.500  1.00 37.72           N  
ATOM   1473  N   TYR B  64      22.409  42.173  41.499  1.00 29.35           N  
ATOM   1474  CA  TYR B  64      22.067  41.311  40.374  1.00 27.78           C  
ATOM   1475  C   TYR B  64      21.463  40.012  40.881  1.00 27.16           C  
ATOM   1476  O   TYR B  64      21.840  39.519  41.937  1.00 28.08           O  
ATOM   1477  CB  TYR B  64      23.314  40.972  39.545  1.00 26.47           C  
ATOM   1478  CG  TYR B  64      23.886  42.153  38.799  1.00 29.61           C  
ATOM   1479  CD1 TYR B  64      24.618  43.142  39.465  1.00 29.31           C  
ATOM   1480  CD2 TYR B  64      23.614  42.339  37.441  1.00 30.66           C  
ATOM   1481  CE1 TYR B  64      25.059  44.300  38.795  1.00 30.81           C  
ATOM   1482  CE2 TYR B  64      24.045  43.491  36.764  1.00 30.64           C  
ATOM   1483  CZ  TYR B  64      24.762  44.467  37.444  1.00 30.69           C  
ATOM   1484  OH  TYR B  64      25.149  45.614  36.778  1.00 30.72           O  
ATOM   1485  N   LEU B  65      20.507  39.473  40.137  1.00 27.08           N  
ATOM   1486  CA  LEU B  65      19.906  38.204  40.501  1.00 25.81           C  
ATOM   1487  C   LEU B  65      20.950  37.213  40.008  1.00 28.02           C  
ATOM   1488  O   LEU B  65      21.516  37.375  38.921  1.00 29.23           O  
ATOM   1489  CB  LEU B  65      18.587  38.010  39.758  1.00 26.56           C  
ATOM   1490  CG  LEU B  65      17.848  36.688  39.974  1.00 30.17           C  
ATOM   1491  CD1 LEU B  65      17.463  36.556  41.446  1.00 30.06           C  
ATOM   1492  CD2 LEU B  65      16.610  36.626  39.074  1.00 27.18           C  
ATOM   1493  N   ALA B  66      21.238  36.209  40.823  1.00 30.08           N  
ATOM   1494  CA  ALA B  66      22.233  35.216  40.458  1.00 30.21           C  
ATOM   1495  C   ALA B  66      21.899  33.870  41.070  1.00 32.02           C  
ATOM   1496  O   ALA B  66      21.039  33.749  41.942  1.00 31.32           O  
ATOM   1497  CB  ALA B  66      23.612  35.674  40.897  1.00 27.29           C  
ATOM   1498  N   MET B  67      22.572  32.849  40.577  1.00 35.81           N  
ATOM   1499  CA  MET B  67      22.355  31.504  41.059  1.00 40.34           C  
ATOM   1500  C   MET B  67      23.714  30.913  41.412  1.00 41.68           C  
ATOM   1501  O   MET B  67      24.648  30.948  40.603  1.00 40.89           O  
ATOM   1502  CB  MET B  67      21.660  30.668  39.984  1.00 41.50           C  
ATOM   1503  CG  MET B  67      21.332  29.256  40.414  1.00 44.53           C  
ATOM   1504  SD  MET B  67      20.512  28.304  39.107  1.00 46.66           S  
ATOM   1505  CE  MET B  67      18.817  28.363  39.690  1.00 44.26           C  
ATOM   1506  N   ASP B  68      23.813  30.394  42.635  1.00 42.54           N  
ATOM   1507  CA  ASP B  68      25.039  29.788  43.141  1.00 42.71           C  
ATOM   1508  C   ASP B  68      25.193  28.400  42.526  1.00 42.28           C  
ATOM   1509  O   ASP B  68      24.301  27.919  41.827  1.00 42.42           O  
ATOM   1510  CB  ASP B  68      24.960  29.678  44.665  1.00 44.29           C  
ATOM   1511  CG  ASP B  68      23.770  28.850  45.122  1.00 47.82           C  
ATOM   1512  OD1 ASP B  68      23.480  28.802  46.340  1.00 49.22           O  
ATOM   1513  OD2 ASP B  68      23.123  28.237  44.248  1.00 48.50           O  
ATOM   1514  N   THR B  69      26.313  27.746  42.789  1.00 41.97           N  
ATOM   1515  CA  THR B  69      26.525  26.422  42.232  1.00 43.16           C  
ATOM   1516  C   THR B  69      25.586  25.384  42.852  1.00 43.74           C  
ATOM   1517  O   THR B  69      25.541  24.235  42.416  1.00 43.14           O  
ATOM   1518  CB  THR B  69      27.986  25.994  42.400  1.00 42.12           C  
ATOM   1519  OG1 THR B  69      28.840  27.035  41.902  1.00 45.00           O  
ATOM   1520  CG2 THR B  69      28.259  24.727  41.613  1.00 41.62           C  
ATOM   1521  N   ASP B  70      24.825  25.799  43.858  1.00 44.97           N  
ATOM   1522  CA  ASP B  70      23.875  24.910  44.520  1.00 45.43           C  
ATOM   1523  C   ASP B  70      22.562  24.961  43.767  1.00 42.60           C  
ATOM   1524  O   ASP B  70      21.812  23.990  43.737  1.00 41.87           O  
ATOM   1525  CB  ASP B  70      23.645  25.361  45.969  1.00 52.02           C  
ATOM   1526  CG  ASP B  70      24.857  25.112  46.860  1.00 57.24           C  
ATOM   1527  OD1 ASP B  70      24.869  25.626  48.002  1.00 59.00           O  
ATOM   1528  OD2 ASP B  70      25.792  24.399  46.422  1.00 60.20           O  
ATOM   1529  N   GLY B  71      22.304  26.106  43.145  1.00 41.31           N  
ATOM   1530  CA  GLY B  71      21.068  26.298  42.413  1.00 36.91           C  
ATOM   1531  C   GLY B  71      20.181  27.147  43.286  1.00 33.13           C  
ATOM   1532  O   GLY B  71      18.971  26.963  43.343  1.00 32.04           O  
ATOM   1533  N   LEU B  72      20.809  28.074  43.995  1.00 32.21           N  
ATOM   1534  CA  LEU B  72      20.097  28.966  44.890  1.00 33.47           C  
ATOM   1535  C   LEU B  72      20.226  30.412  44.444  1.00 33.32           C  
ATOM   1536  O   LEU B  72      21.329  30.922  44.220  1.00 30.69           O  
ATOM   1537  CB  LEU B  72      20.605  28.797  46.326  1.00 33.41           C  
ATOM   1538  CG  LEU B  72      20.285  27.410  46.896  1.00 35.37           C  
ATOM   1539  CD1 LEU B  72      20.594  27.392  48.397  1.00 34.92           C  
ATOM   1540  CD2 LEU B  72      18.798  27.059  46.634  1.00 32.58           C  
ATOM   1541  N   LEU B  73      19.070  31.061  44.319  1.00 33.05           N  
ATOM   1542  CA  LEU B  73      18.998  32.445  43.878  1.00 33.46           C  
ATOM   1543  C   LEU B  73      19.479  33.400  44.964  1.00 32.95           C  
ATOM   1544  O   LEU B  73      19.162  33.219  46.140  1.00 32.97           O  
ATOM   1545  CB  LEU B  73      17.557  32.789  43.471  1.00 34.06           C  
ATOM   1546  CG  LEU B  73      16.962  32.030  42.272  1.00 31.49           C  
ATOM   1547  CD1 LEU B  73      15.472  32.323  42.173  1.00 28.22           C  
ATOM   1548  CD2 LEU B  73      17.680  32.428  40.987  1.00 30.57           C  
ATOM   1549  N   TYR B  74      20.238  34.417  44.567  1.00 30.55           N  
ATOM   1550  CA  TYR B  74      20.746  35.382  45.529  1.00 28.73           C  
ATOM   1551  C   TYR B  74      21.126  36.704  44.874  1.00 29.22           C  
ATOM   1552  O   TYR B  74      21.387  36.756  43.673  1.00 28.02           O  
ATOM   1553  CB  TYR B  74      21.964  34.802  46.232  1.00 25.59           C  
ATOM   1554  CG  TYR B  74      23.153  34.707  45.327  1.00 21.41           C  
ATOM   1555  CD1 TYR B  74      24.054  35.766  45.218  1.00 19.94           C  
ATOM   1556  CD2 TYR B  74      23.364  33.569  44.554  1.00 19.86           C  
ATOM   1557  CE1 TYR B  74      25.136  35.691  44.359  1.00 21.68           C  
ATOM   1558  CE2 TYR B  74      24.439  33.483  43.691  1.00 21.24           C  
ATOM   1559  CZ  TYR B  74      25.319  34.544  43.597  1.00 22.76           C  
ATOM   1560  OH  TYR B  74      26.373  34.472  42.723  1.00 27.71           O  
ATOM   1561  N   GLY B  75      21.156  37.766  45.678  1.00 29.56           N  
ATOM   1562  CA  GLY B  75      21.519  39.078  45.168  1.00 30.54           C  
ATOM   1563  C   GLY B  75      23.030  39.256  45.104  1.00 31.93           C  
ATOM   1564  O   GLY B  75      23.747  38.912  46.048  1.00 34.75           O  
ATOM   1565  N   SER B  76      23.527  39.787  43.995  1.00 29.06           N  
ATOM   1566  CA  SER B  76      24.957  39.983  43.862  1.00 28.71           C  
ATOM   1567  C   SER B  76      25.319  41.451  43.710  1.00 30.80           C  
ATOM   1568  O   SER B  76      24.809  42.148  42.847  1.00 29.70           O  
ATOM   1569  CB  SER B  76      25.494  39.193  42.681  1.00 26.90           C  
ATOM   1570  OG  SER B  76      26.894  39.366  42.594  1.00 24.97           O  
ATOM   1571  N   GLN B  77      26.220  41.911  44.563  1.00 33.88           N  
ATOM   1572  CA  GLN B  77      26.646  43.297  44.557  1.00 36.87           C  
ATOM   1573  C   GLN B  77      27.251  43.682  43.210  1.00 35.26           C  
ATOM   1574  O   GLN B  77      27.146  44.824  42.781  1.00 35.61           O  
ATOM   1575  CB  GLN B  77      27.659  43.519  45.687  1.00 42.55           C  
ATOM   1576  CG  GLN B  77      27.173  43.094  47.100  1.00 51.74           C  
ATOM   1577  CD  GLN B  77      26.815  41.594  47.226  1.00 55.93           C  
ATOM   1578  OE1 GLN B  77      27.630  40.714  46.921  1.00 57.20           O  
ATOM   1579  NE2 GLN B  77      25.593  41.310  47.687  1.00 56.77           N  
ATOM   1580  N   THR B  78      27.894  42.730  42.549  1.00 34.82           N  
ATOM   1581  CA  THR B  78      28.498  42.984  41.244  1.00 34.87           C  
ATOM   1582  C   THR B  78      28.133  41.829  40.311  1.00 35.29           C  
ATOM   1583  O   THR B  78      27.983  40.697  40.752  1.00 32.83           O  
ATOM   1584  CB  THR B  78      30.051  43.103  41.331  1.00 35.33           C  
ATOM   1585  OG1 THR B  78      30.591  41.923  41.938  1.00 36.21           O  
ATOM   1586  CG2 THR B  78      30.462  44.306  42.158  1.00 32.97           C  
ATOM   1587  N   PRO B  79      27.993  42.108  39.006  1.00 37.38           N  
ATOM   1588  CA  PRO B  79      27.641  41.124  37.975  1.00 37.88           C  
ATOM   1589  C   PRO B  79      28.744  40.113  37.673  1.00 38.07           C  
ATOM   1590  O   PRO B  79      29.922  40.448  37.706  1.00 38.97           O  
ATOM   1591  CB  PRO B  79      27.330  42.003  36.768  1.00 37.30           C  
ATOM   1592  CG  PRO B  79      28.327  43.111  36.924  1.00 37.61           C  
ATOM   1593  CD  PRO B  79      28.226  43.435  38.401  1.00 38.84           C  
ATOM   1594  N   ASN B  80      28.351  38.878  37.370  1.00 39.11           N  
ATOM   1595  CA  ASN B  80      29.303  37.812  37.048  1.00 39.13           C  
ATOM   1596  C   ASN B  80      28.615  36.687  36.290  1.00 40.48           C  
ATOM   1597  O   ASN B  80      27.414  36.755  36.002  1.00 41.39           O  
ATOM   1598  CB  ASN B  80      29.916  37.235  38.322  1.00 36.39           C  
ATOM   1599  CG  ASN B  80      28.863  36.774  39.324  1.00 35.68           C  
ATOM   1600  OD1 ASN B  80      28.683  37.396  40.366  1.00 35.69           O  
ATOM   1601  ND2 ASN B  80      28.161  35.687  39.008  1.00 34.46           N  
ATOM   1602  N   GLU B  81      29.370  35.636  35.993  1.00 40.66           N  
ATOM   1603  CA  GLU B  81      28.820  34.505  35.263  1.00 39.96           C  
ATOM   1604  C   GLU B  81      27.566  33.917  35.921  1.00 38.09           C  
ATOM   1605  O   GLU B  81      26.667  33.417  35.229  1.00 38.49           O  
ATOM   1606  CB  GLU B  81      29.905  33.435  35.056  1.00 42.56           C  
ATOM   1607  CG  GLU B  81      31.070  33.502  36.045  1.00 48.93           C  
ATOM   1608  CD  GLU B  81      30.834  32.680  37.310  1.00 52.74           C  
ATOM   1609  OE1 GLU B  81      31.291  33.102  38.407  1.00 52.87           O  
ATOM   1610  OE2 GLU B  81      30.201  31.602  37.199  1.00 55.16           O  
ATOM   1611  N   GLU B  82      27.482  34.004  37.245  1.00 34.37           N  
ATOM   1612  CA  GLU B  82      26.325  33.476  37.949  1.00 34.01           C  
ATOM   1613  C   GLU B  82      25.102  34.387  37.849  1.00 33.63           C  
ATOM   1614  O   GLU B  82      24.034  34.044  38.347  1.00 31.20           O  
ATOM   1615  CB  GLU B  82      26.667  33.246  39.420  1.00 34.52           C  
ATOM   1616  CG  GLU B  82      27.929  32.439  39.649  1.00 35.03           C  
ATOM   1617  CD  GLU B  82      27.869  31.631  40.935  1.00 37.79           C  
ATOM   1618  OE1 GLU B  82      27.652  32.241  42.009  1.00 37.30           O  
ATOM   1619  OE2 GLU B  82      28.028  30.383  40.871  1.00 40.29           O  
ATOM   1620  N   CYS B  83      25.253  35.542  37.205  1.00 35.60           N  
ATOM   1621  CA  CYS B  83      24.144  36.495  37.069  1.00 37.15           C  
ATOM   1622  C   CYS B  83      23.431  36.436  35.717  1.00 37.01           C  
ATOM   1623  O   CYS B  83      22.278  36.852  35.609  1.00 38.99           O  
ATOM   1624  CB  CYS B  83      24.642  37.925  37.304  1.00 39.40           C  
ATOM   1625  SG  CYS B  83      25.644  38.152  38.797  1.00 40.67           S  
ATOM   1626  N   LEU B  84      24.121  35.935  34.693  1.00 35.84           N  
ATOM   1627  CA  LEU B  84      23.558  35.828  33.345  1.00 34.25           C  
ATOM   1628  C   LEU B  84      22.538  34.706  33.172  1.00 33.70           C  
ATOM   1629  O   LEU B  84      22.820  33.539  33.454  1.00 34.18           O  
ATOM   1630  CB  LEU B  84      24.676  35.626  32.330  1.00 32.48           C  
ATOM   1631  CG  LEU B  84      25.546  36.844  32.067  1.00 31.71           C  
ATOM   1632  CD1 LEU B  84      26.718  36.466  31.208  1.00 33.85           C  
ATOM   1633  CD2 LEU B  84      24.706  37.906  31.399  1.00 33.62           C  
ATOM   1634  N   PHE B  85      21.360  35.070  32.684  1.00 32.05           N  
ATOM   1635  CA  PHE B  85      20.289  34.117  32.454  1.00 30.17           C  
ATOM   1636  C   PHE B  85      19.788  34.136  31.005  1.00 30.89           C  
ATOM   1637  O   PHE B  85      19.765  35.180  30.332  1.00 28.94           O  
ATOM   1638  CB  PHE B  85      19.132  34.402  33.408  1.00 28.22           C  
ATOM   1639  CG  PHE B  85      19.440  34.081  34.838  1.00 29.01           C  
ATOM   1640  CD1 PHE B  85      19.252  32.786  35.332  1.00 29.05           C  
ATOM   1641  CD2 PHE B  85      19.952  35.059  35.689  1.00 28.70           C  
ATOM   1642  CE1 PHE B  85      19.574  32.463  36.660  1.00 28.45           C  
ATOM   1643  CE2 PHE B  85      20.279  34.752  37.019  1.00 27.83           C  
ATOM   1644  CZ  PHE B  85      20.090  33.452  37.503  1.00 27.47           C  
ATOM   1645  N   LEU B  86      19.399  32.960  30.526  1.00 31.01           N  
ATOM   1646  CA  LEU B  86      18.875  32.822  29.182  1.00 27.97           C  
ATOM   1647  C   LEU B  86      17.393  33.121  29.262  1.00 28.55           C  
ATOM   1648  O   LEU B  86      16.664  32.476  30.012  1.00 28.49           O  
ATOM   1649  CB  LEU B  86      19.143  31.413  28.668  1.00 22.35           C  
ATOM   1650  CG  LEU B  86      20.662  31.224  28.603  1.00 24.30           C  
ATOM   1651  CD1 LEU B  86      21.025  29.849  28.092  1.00 21.48           C  
ATOM   1652  CD2 LEU B  86      21.264  32.314  27.712  1.00 22.04           C  
ATOM   1653  N   GLU B  87      16.962  34.132  28.513  1.00 29.42           N  
ATOM   1654  CA  GLU B  87      15.564  34.530  28.511  1.00 31.58           C  
ATOM   1655  C   GLU B  87      14.850  34.000  27.280  1.00 32.42           C  
ATOM   1656  O   GLU B  87      15.247  34.274  26.147  1.00 32.95           O  
ATOM   1657  CB  GLU B  87      15.454  36.051  28.559  1.00 31.43           C  
ATOM   1658  CG  GLU B  87      14.027  36.577  28.507  1.00 30.15           C  
ATOM   1659  CD  GLU B  87      13.984  38.094  28.358  1.00 32.63           C  
ATOM   1660  OE1 GLU B  87      14.449  38.603  27.310  1.00 33.52           O  
ATOM   1661  OE2 GLU B  87      13.496  38.781  29.289  1.00 33.96           O  
ATOM   1662  N   ARG B  88      13.794  33.234  27.509  1.00 32.38           N  
ATOM   1663  CA  ARG B  88      13.035  32.678  26.410  1.00 34.59           C  
ATOM   1664  C   ARG B  88      11.548  32.932  26.592  1.00 34.05           C  
ATOM   1665  O   ARG B  88      10.984  32.660  27.663  1.00 34.01           O  
ATOM   1666  CB  ARG B  88      13.266  31.165  26.300  1.00 39.17           C  
ATOM   1667  CG  ARG B  88      12.651  30.575  25.032  1.00 46.60           C  
ATOM   1668  CD  ARG B  88      12.518  29.047  25.005  1.00 49.56           C  
ATOM   1669  NE  ARG B  88      11.511  28.686  24.004  1.00 54.99           N  
ATOM   1670  CZ  ARG B  88      10.852  27.531  23.948  1.00 56.90           C  
ATOM   1671  NH1 ARG B  88      11.085  26.575  24.843  1.00 55.98           N  
ATOM   1672  NH2 ARG B  88       9.934  27.348  23.000  1.00 55.52           N  
ATOM   1673  N   LEU B  89      10.921  33.472  25.549  1.00 31.13           N  
ATOM   1674  CA  LEU B  89       9.486  33.715  25.567  1.00 28.95           C  
ATOM   1675  C   LEU B  89       8.894  32.408  25.082  1.00 27.90           C  
ATOM   1676  O   LEU B  89       9.043  32.050  23.927  1.00 28.72           O  
ATOM   1677  CB  LEU B  89       9.112  34.851  24.613  1.00 26.40           C  
ATOM   1678  CG  LEU B  89       7.621  35.159  24.412  1.00 24.46           C  
ATOM   1679  CD1 LEU B  89       6.802  34.948  25.693  1.00 25.76           C  
ATOM   1680  CD2 LEU B  89       7.503  36.589  23.927  1.00 25.78           C  
ATOM   1681  N   GLU B  90       8.235  31.685  25.972  1.00 28.83           N  
ATOM   1682  CA  GLU B  90       7.664  30.395  25.615  1.00 31.21           C  
ATOM   1683  C   GLU B  90       6.386  30.469  24.780  1.00 32.93           C  
ATOM   1684  O   GLU B  90       5.701  31.499  24.717  1.00 31.32           O  
ATOM   1685  CB  GLU B  90       7.382  29.583  26.883  1.00 31.39           C  
ATOM   1686  CG  GLU B  90       8.578  29.408  27.833  1.00 33.90           C  
ATOM   1687  CD  GLU B  90       9.781  28.684  27.213  1.00 35.28           C  
ATOM   1688  OE1 GLU B  90       9.644  27.535  26.739  1.00 35.91           O  
ATOM   1689  OE2 GLU B  90      10.881  29.272  27.219  1.00 37.28           O  
ATOM   1690  N   GLU B  91       6.066  29.349  24.148  1.00 32.52           N  
ATOM   1691  CA  GLU B  91       4.873  29.259  23.333  1.00 33.51           C  
ATOM   1692  C   GLU B  91       3.616  29.568  24.153  1.00 30.33           C  
ATOM   1693  O   GLU B  91       2.653  30.143  23.640  1.00 29.62           O  
ATOM   1694  CB  GLU B  91       4.802  27.866  22.726  1.00 39.13           C  
ATOM   1695  CG  GLU B  91       6.083  27.515  22.000  1.00 47.64           C  
ATOM   1696  CD  GLU B  91       6.091  26.103  21.472  1.00 52.63           C  
ATOM   1697  OE1 GLU B  91       7.133  25.691  20.908  1.00 56.02           O  
ATOM   1698  OE2 GLU B  91       5.058  25.407  21.620  1.00 55.45           O  
ATOM   1699  N   ASN B  92       3.634  29.190  25.425  1.00 27.69           N  
ATOM   1700  CA  ASN B  92       2.510  29.443  26.319  1.00 26.45           C  
ATOM   1701  C   ASN B  92       2.473  30.923  26.681  1.00 26.95           C  
ATOM   1702  O   ASN B  92       1.698  31.341  27.542  1.00 26.76           O  
ATOM   1703  CB  ASN B  92       2.654  28.627  27.595  1.00 25.13           C  
ATOM   1704  CG  ASN B  92       3.821  29.087  28.447  1.00 27.65           C  
ATOM   1705  OD1 ASN B  92       4.695  29.846  27.996  1.00 28.53           O  
ATOM   1706  ND2 ASN B  92       3.848  28.623  29.684  1.00 24.60           N  
ATOM   1707  N   HIS B  93       3.337  31.698  26.034  1.00 26.81           N  
ATOM   1708  CA  HIS B  93       3.419  33.138  26.229  1.00 28.36           C  
ATOM   1709  C   HIS B  93       3.965  33.640  27.562  1.00 26.49           C  
ATOM   1710  O   HIS B  93       3.804  34.814  27.918  1.00 24.57           O  
ATOM   1711  CB  HIS B  93       2.060  33.778  25.942  1.00 29.74           C  
ATOM   1712  CG  HIS B  93       1.747  33.866  24.484  1.00 30.11           C  
ATOM   1713  ND1 HIS B  93       2.683  33.587  23.509  1.00 30.69           N  
ATOM   1714  CD2 HIS B  93       0.618  34.223  23.831  1.00 32.47           C  
ATOM   1715  CE1 HIS B  93       2.143  33.769  22.318  1.00 30.04           C  
ATOM   1716  NE2 HIS B  93       0.889  34.156  22.485  1.00 31.48           N  
ATOM   1717  N   TYR B  94       4.609  32.748  28.300  1.00 25.37           N  
ATOM   1718  CA  TYR B  94       5.223  33.137  29.556  1.00 23.27           C  
ATOM   1719  C   TYR B  94       6.711  33.185  29.278  1.00 23.48           C  
ATOM   1720  O   TYR B  94       7.167  32.780  28.199  1.00 20.73           O  
ATOM   1721  CB  TYR B  94       4.935  32.115  30.654  1.00 21.53           C  
ATOM   1722  CG  TYR B  94       3.565  32.269  31.269  1.00 22.15           C  
ATOM   1723  CD1 TYR B  94       3.321  33.237  32.238  1.00 22.34           C  
ATOM   1724  CD2 TYR B  94       2.489  31.485  30.834  1.00 18.51           C  
ATOM   1725  CE1 TYR B  94       2.040  33.416  32.746  1.00 20.54           C  
ATOM   1726  CE2 TYR B  94       1.217  31.661  31.332  1.00 12.09           C  
ATOM   1727  CZ  TYR B  94       1.000  32.621  32.281  1.00 17.12           C  
ATOM   1728  OH  TYR B  94      -0.260  32.802  32.780  1.00 20.29           O  
ATOM   1729  N   ASN B  95       7.458  33.705  30.243  1.00 23.55           N  
ATOM   1730  CA  ASN B  95       8.903  33.776  30.115  1.00 23.38           C  
ATOM   1731  C   ASN B  95       9.524  32.826  31.105  1.00 22.10           C  
ATOM   1732  O   ASN B  95       8.962  32.568  32.181  1.00 19.77           O  
ATOM   1733  CB  ASN B  95       9.432  35.182  30.405  1.00 24.06           C  
ATOM   1734  CG  ASN B  95       9.287  36.109  29.226  1.00 25.79           C  
ATOM   1735  OD1 ASN B  95       9.078  35.653  28.100  1.00 25.49           O  
ATOM   1736  ND2 ASN B  95       9.417  37.417  29.466  1.00 19.63           N  
ATOM   1737  N   THR B  96      10.670  32.286  30.721  1.00 20.21           N  
ATOM   1738  CA  THR B  96      11.406  31.409  31.605  1.00 19.69           C  
ATOM   1739  C   THR B  96      12.833  31.900  31.559  1.00 20.93           C  
ATOM   1740  O   THR B  96      13.306  32.398  30.533  1.00 19.04           O  
ATOM   1741  CB  THR B  96      11.343  29.924  31.176  1.00 18.37           C  
ATOM   1742  OG1 THR B  96      11.791  29.780  29.822  1.00 19.02           O  
ATOM   1743  CG2 THR B  96       9.930  29.401  31.339  1.00 16.11           C  
ATOM   1744  N   TYR B  97      13.513  31.783  32.689  1.00 24.21           N  
ATOM   1745  CA  TYR B  97      14.892  32.232  32.783  1.00 26.35           C  
ATOM   1746  C   TYR B  97      15.754  31.075  33.259  1.00 27.69           C  
ATOM   1747  O   TYR B  97      15.614  30.608  34.389  1.00 28.74           O  
ATOM   1748  CB  TYR B  97      14.966  33.421  33.746  1.00 24.93           C  
ATOM   1749  CG  TYR B  97      14.236  34.643  33.227  1.00 25.75           C  
ATOM   1750  CD1 TYR B  97      14.854  35.514  32.330  1.00 25.60           C  
ATOM   1751  CD2 TYR B  97      12.920  34.918  33.621  1.00 23.90           C  
ATOM   1752  CE1 TYR B  97      14.192  36.626  31.844  1.00 24.81           C  
ATOM   1753  CE2 TYR B  97      12.244  36.023  33.140  1.00 24.97           C  
ATOM   1754  CZ  TYR B  97      12.887  36.876  32.248  1.00 27.04           C  
ATOM   1755  OH  TYR B  97      12.227  37.974  31.745  1.00 25.89           O  
ATOM   1756  N   ILE B  98      16.628  30.602  32.379  1.00 27.05           N  
ATOM   1757  CA  ILE B  98      17.508  29.494  32.693  1.00 28.17           C  
ATOM   1758  C   ILE B  98      18.898  29.988  33.030  1.00 28.13           C  
ATOM   1759  O   ILE B  98      19.417  30.880  32.363  1.00 28.69           O  
ATOM   1760  CB  ILE B  98      17.593  28.508  31.494  1.00 30.35           C  
ATOM   1761  CG1 ILE B  98      16.287  27.710  31.408  1.00 31.96           C  
ATOM   1762  CG2 ILE B  98      18.798  27.588  31.634  1.00 29.14           C  
ATOM   1763  CD1 ILE B  98      16.175  26.804  30.204  1.00 33.16           C  
ATOM   1764  N   SER B  99      19.489  29.410  34.076  1.00 29.76           N  
ATOM   1765  CA  SER B  99      20.850  29.755  34.486  1.00 29.50           C  
ATOM   1766  C   SER B  99      21.774  29.536  33.293  1.00 30.04           C  
ATOM   1767  O   SER B  99      21.883  28.418  32.774  1.00 28.31           O  
ATOM   1768  CB  SER B  99      21.315  28.858  35.633  1.00 28.62           C  
ATOM   1769  OG  SER B  99      22.730  28.801  35.671  1.00 26.58           O  
ATOM   1770  N   LYS B 100      22.435  30.603  32.858  1.00 31.47           N  
ATOM   1771  CA  LYS B 100      23.338  30.513  31.724  1.00 30.54           C  
ATOM   1772  C   LYS B 100      24.511  29.612  32.085  1.00 32.31           C  
ATOM   1773  O   LYS B 100      24.943  28.813  31.262  1.00 33.52           O  
ATOM   1774  CB  LYS B 100      23.819  31.906  31.314  1.00 28.48           C  
ATOM   1775  CG  LYS B 100      24.444  31.982  29.929  1.00 25.69           C  
ATOM   1776  CD  LYS B 100      25.808  31.366  29.911  1.00 24.15           C  
ATOM   1777  CE  LYS B 100      26.539  31.647  28.608  1.00 30.18           C  
ATOM   1778  NZ  LYS B 100      26.794  33.090  28.347  1.00 33.71           N  
ATOM   1779  N   LYS B 101      25.001  29.715  33.319  1.00 35.80           N  
ATOM   1780  CA  LYS B 101      26.123  28.891  33.751  1.00 39.25           C  
ATOM   1781  C   LYS B 101      25.722  27.435  34.012  1.00 41.40           C  
ATOM   1782  O   LYS B 101      26.516  26.520  33.808  1.00 42.94           O  
ATOM   1783  CB  LYS B 101      26.767  29.484  35.001  1.00 41.82           C  
ATOM   1784  CG  LYS B 101      28.036  28.766  35.451  1.00 43.53           C  
ATOM   1785  CD  LYS B 101      28.434  29.230  36.842  1.00 45.93           C  
ATOM   1786  CE  LYS B 101      29.586  28.424  37.420  1.00 46.55           C  
ATOM   1787  NZ  LYS B 101      29.771  28.728  38.871  1.00 48.44           N  
ATOM   1788  N   HIS B 102      24.495  27.207  34.454  1.00 42.10           N  
ATOM   1789  CA  HIS B 102      24.063  25.841  34.716  1.00 44.73           C  
ATOM   1790  C   HIS B 102      22.979  25.400  33.730  1.00 43.94           C  
ATOM   1791  O   HIS B 102      22.028  24.693  34.091  1.00 40.05           O  
ATOM   1792  CB  HIS B 102      23.591  25.724  36.169  1.00 48.80           C  
ATOM   1793  CG  HIS B 102      24.689  25.932  37.168  1.00 52.73           C  
ATOM   1794  ND1 HIS B 102      25.591  24.945  37.502  1.00 55.79           N  
ATOM   1795  CD2 HIS B 102      25.062  27.033  37.868  1.00 54.94           C  
ATOM   1796  CE1 HIS B 102      26.471  25.426  38.364  1.00 56.71           C  
ATOM   1797  NE2 HIS B 102      26.173  26.692  38.602  1.00 55.47           N  
ATOM   1798  N   ALA B 103      23.155  25.819  32.476  1.00 43.25           N  
ATOM   1799  CA  ALA B 103      22.225  25.503  31.396  1.00 43.02           C  
ATOM   1800  C   ALA B 103      22.108  24.008  31.123  1.00 44.89           C  
ATOM   1801  O   ALA B 103      21.003  23.454  31.127  1.00 47.02           O  
ATOM   1802  CB  ALA B 103      22.643  26.224  30.136  1.00 39.89           C  
ATOM   1803  N   GLU B 104      23.243  23.357  30.880  1.00 46.06           N  
ATOM   1804  CA  GLU B 104      23.257  21.925  30.601  1.00 45.22           C  
ATOM   1805  C   GLU B 104      22.303  21.140  31.517  1.00 43.31           C  
ATOM   1806  O   GLU B 104      21.580  20.264  31.063  1.00 43.03           O  
ATOM   1807  CB  GLU B 104      24.687  21.405  30.721  1.00 46.60           C  
ATOM   1808  CG  GLU B 104      24.787  19.941  31.065  1.00 53.13           C  
ATOM   1809  CD  GLU B 104      25.911  19.670  32.063  1.00 56.53           C  
ATOM   1810  OE1 GLU B 104      26.008  18.526  32.570  1.00 55.99           O  
ATOM   1811  OE2 GLU B 104      26.698  20.610  32.337  1.00 59.57           O  
ATOM   1812  N   LYS B 105      22.284  21.480  32.800  1.00 42.44           N  
ATOM   1813  CA  LYS B 105      21.418  20.802  33.763  1.00 42.57           C  
ATOM   1814  C   LYS B 105      19.987  21.304  33.670  1.00 43.41           C  
ATOM   1815  O   LYS B 105      19.086  20.716  34.258  1.00 44.62           O  
ATOM   1816  CB  LYS B 105      21.905  21.055  35.195  1.00 40.60           C  
ATOM   1817  CG  LYS B 105      23.417  21.059  35.354  1.00 41.78           C  
ATOM   1818  CD  LYS B 105      23.845  21.737  36.656  1.00 41.87           C  
ATOM   1819  CE  LYS B 105      25.335  22.000  36.636  1.00 40.31           C  
ATOM   1820  NZ  LYS B 105      25.715  22.651  35.343  1.00 41.16           N  
ATOM   1821  N   ASN B 106      19.777  22.401  32.952  1.00 43.84           N  
ATOM   1822  CA  ASN B 106      18.444  22.988  32.837  1.00 43.80           C  
ATOM   1823  C   ASN B 106      17.973  23.486  34.205  1.00 41.78           C  
ATOM   1824  O   ASN B 106      16.995  22.997  34.763  1.00 38.72           O  
ATOM   1825  CB  ASN B 106      17.459  21.962  32.273  1.00 47.45           C  
ATOM   1826  CG  ASN B 106      17.514  21.880  30.756  1.00 51.67           C  
ATOM   1827  OD1 ASN B 106      17.058  20.903  30.158  1.00 52.07           O  
ATOM   1828  ND2 ASN B 106      18.064  22.917  30.124  1.00 50.97           N  
ATOM   1829  N   TRP B 107      18.700  24.465  34.733  1.00 42.65           N  
ATOM   1830  CA  TRP B 107      18.405  25.067  36.029  1.00 42.74           C  
ATOM   1831  C   TRP B 107      17.607  26.358  35.858  1.00 39.56           C  
ATOM   1832  O   TRP B 107      18.144  27.388  35.445  1.00 37.75           O  
ATOM   1833  CB  TRP B 107      19.714  25.356  36.767  1.00 46.82           C  
ATOM   1834  CG  TRP B 107      20.265  24.178  37.497  1.00 51.46           C  
ATOM   1835  CD1 TRP B 107      19.906  22.866  37.338  1.00 52.71           C  
ATOM   1836  CD2 TRP B 107      21.282  24.195  38.504  1.00 55.04           C  
ATOM   1837  NE1 TRP B 107      20.636  22.068  38.187  1.00 54.24           N  
ATOM   1838  CE2 TRP B 107      21.488  22.859  38.915  1.00 56.89           C  
ATOM   1839  CE3 TRP B 107      22.040  25.213  39.102  1.00 53.53           C  
ATOM   1840  CZ2 TRP B 107      22.428  22.513  39.900  1.00 55.95           C  
ATOM   1841  CZ3 TRP B 107      22.974  24.868  40.081  1.00 53.10           C  
ATOM   1842  CH2 TRP B 107      23.157  23.530  40.469  1.00 52.75           C  
ATOM   1843  N   PHE B 108      16.324  26.299  36.186  1.00 36.71           N  
ATOM   1844  CA  PHE B 108      15.456  27.461  36.039  1.00 35.23           C  
ATOM   1845  C   PHE B 108      15.409  28.367  37.243  1.00 34.94           C  
ATOM   1846  O   PHE B 108      15.710  27.962  38.371  1.00 34.78           O  
ATOM   1847  CB  PHE B 108      14.006  27.047  35.766  1.00 32.53           C  
ATOM   1848  CG  PHE B 108      13.827  26.221  34.539  1.00 33.96           C  
ATOM   1849  CD1 PHE B 108      13.817  24.828  34.616  1.00 31.94           C  
ATOM   1850  CD2 PHE B 108      13.684  26.831  33.291  1.00 32.82           C  
ATOM   1851  CE1 PHE B 108      13.667  24.055  33.474  1.00 29.91           C  
ATOM   1852  CE2 PHE B 108      13.534  26.068  32.141  1.00 30.43           C  
ATOM   1853  CZ  PHE B 108      13.527  24.674  32.235  1.00 31.84           C  
ATOM   1854  N   VAL B 109      15.018  29.606  36.970  1.00 32.90           N  
ATOM   1855  CA  VAL B 109      14.809  30.600  37.996  1.00 31.44           C  
ATOM   1856  C   VAL B 109      13.334  30.313  38.238  1.00 33.56           C  
ATOM   1857  O   VAL B 109      12.535  30.319  37.298  1.00 36.68           O  
ATOM   1858  CB  VAL B 109      14.975  32.033  37.443  1.00 30.57           C  
ATOM   1859  CG1 VAL B 109      14.123  32.996  38.240  1.00 31.18           C  
ATOM   1860  CG2 VAL B 109      16.440  32.466  37.501  1.00 29.09           C  
ATOM   1861  N   GLY B 110      12.969  30.021  39.478  1.00 33.37           N  
ATOM   1862  CA  GLY B 110      11.582  29.720  39.753  1.00 30.85           C  
ATOM   1863  C   GLY B 110      11.219  30.148  41.146  1.00 30.54           C  
ATOM   1864  O   GLY B 110      12.038  30.694  41.860  1.00 31.71           O  
ATOM   1865  N   LEU B 111       9.983  29.895  41.534  1.00 29.94           N  
ATOM   1866  CA  LEU B 111       9.528  30.258  42.852  1.00 28.45           C  
ATOM   1867  C   LEU B 111       8.440  29.284  43.258  1.00 30.63           C  
ATOM   1868  O   LEU B 111       7.701  28.784  42.412  1.00 29.41           O  
ATOM   1869  CB  LEU B 111       8.998  31.687  42.833  1.00 29.18           C  
ATOM   1870  CG  LEU B 111      10.012  32.815  42.648  1.00 29.16           C  
ATOM   1871  CD1 LEU B 111       9.360  33.989  41.924  1.00 27.36           C  
ATOM   1872  CD2 LEU B 111      10.551  33.236  44.018  1.00 29.43           C  
ATOM   1873  N   LYS B 112       8.337  29.032  44.557  1.00 32.79           N  
ATOM   1874  CA  LYS B 112       7.358  28.090  45.074  1.00 34.35           C  
ATOM   1875  C   LYS B 112       6.013  28.684  45.473  1.00 33.11           C  
ATOM   1876  O   LYS B 112       5.890  29.883  45.641  1.00 33.25           O  
ATOM   1877  CB  LYS B 112       7.966  27.348  46.255  1.00 36.55           C  
ATOM   1878  CG  LYS B 112       9.075  26.397  45.859  1.00 37.34           C  
ATOM   1879  CD  LYS B 112       9.551  25.653  47.084  1.00 43.04           C  
ATOM   1880  CE  LYS B 112       9.902  24.209  46.773  1.00 46.21           C  
ATOM   1881  NZ  LYS B 112      10.093  23.404  48.021  1.00 50.30           N  
ATOM   1882  N   LYS B 113       5.012  27.821  45.624  1.00 33.21           N  
ATOM   1883  CA  LYS B 113       3.668  28.221  46.010  1.00 36.12           C  
ATOM   1884  C   LYS B 113       3.641  29.307  47.069  1.00 36.90           C  
ATOM   1885  O   LYS B 113       2.718  30.104  47.111  1.00 37.52           O  
ATOM   1886  CB  LYS B 113       2.897  27.012  46.527  1.00 38.84           C  
ATOM   1887  CG  LYS B 113       2.486  26.033  45.443  1.00 43.34           C  
ATOM   1888  CD  LYS B 113       1.268  26.542  44.665  1.00 44.53           C  
ATOM   1889  CE  LYS B 113       1.357  26.224  43.165  1.00 46.81           C  
ATOM   1890  NZ  LYS B 113       1.574  24.782  42.866  1.00 44.68           N  
ATOM   1891  N   ASN B 114       4.645  29.339  47.935  1.00 39.55           N  
ATOM   1892  CA  ASN B 114       4.684  30.357  48.984  1.00 40.00           C  
ATOM   1893  C   ASN B 114       5.674  31.467  48.675  1.00 38.23           C  
ATOM   1894  O   ASN B 114       5.979  32.279  49.539  1.00 38.70           O  
ATOM   1895  CB  ASN B 114       5.044  29.732  50.331  1.00 41.03           C  
ATOM   1896  CG  ASN B 114       6.363  29.011  50.288  1.00 41.85           C  
ATOM   1897  OD1 ASN B 114       7.357  29.539  49.792  1.00 43.25           O  
ATOM   1898  ND2 ASN B 114       6.385  27.796  50.808  1.00 42.52           N  
ATOM   1899  N   GLY B 115       6.196  31.480  47.454  1.00 36.72           N  
ATOM   1900  CA  GLY B 115       7.120  32.526  47.056  1.00 38.70           C  
ATOM   1901  C   GLY B 115       8.553  32.361  47.504  1.00 40.45           C  
ATOM   1902  O   GLY B 115       9.405  33.223  47.276  1.00 39.61           O  
ATOM   1903  N   SER B 116       8.826  31.244  48.152  1.00 43.17           N  
ATOM   1904  CA  SER B 116      10.164  30.976  48.630  1.00 44.34           C  
ATOM   1905  C   SER B 116      11.044  30.488  47.489  1.00 45.55           C  
ATOM   1906  O   SER B 116      10.591  29.755  46.607  1.00 44.89           O  
ATOM   1907  CB  SER B 116      10.115  29.917  49.729  1.00 44.56           C  
ATOM   1908  OG  SER B 116      11.416  29.514  50.103  1.00 47.15           O  
ATOM   1909  N   CYS B 117      12.305  30.908  47.517  1.00 47.68           N  
ATOM   1910  CA  CYS B 117      13.294  30.510  46.528  1.00 49.54           C  
ATOM   1911  C   CYS B 117      13.164  29.012  46.213  1.00 52.07           C  
ATOM   1912  O   CYS B 117      13.118  28.193  47.127  1.00 55.35           O  
ATOM   1913  CB  CYS B 117      14.683  30.807  47.089  1.00 46.26           C  
ATOM   1914  SG  CYS B 117      16.019  29.898  46.316  1.00 50.91           S  
ATOM   1915  N   LYS B 118      13.091  28.648  44.933  1.00 52.27           N  
ATOM   1916  CA  LYS B 118      12.994  27.237  44.562  1.00 51.86           C  
ATOM   1917  C   LYS B 118      14.294  26.717  43.928  1.00 52.58           C  
ATOM   1918  O   LYS B 118      14.600  27.009  42.772  1.00 53.32           O  
ATOM   1919  CB  LYS B 118      11.809  27.011  43.614  1.00 51.97           C  
ATOM   1920  CG  LYS B 118      11.744  25.590  43.038  1.00 52.51           C  
ATOM   1921  CD  LYS B 118      10.312  25.070  42.917  1.00 53.01           C  
ATOM   1922  CE  LYS B 118      10.294  23.602  42.463  1.00 53.88           C  
ATOM   1923  NZ  LYS B 118       8.952  22.934  42.634  1.00 54.22           N  
ATOM   1924  N   ARG B 119      15.048  25.943  44.702  1.00 52.85           N  
ATOM   1925  CA  ARG B 119      16.315  25.371  44.265  1.00 53.02           C  
ATOM   1926  C   ARG B 119      16.299  24.981  42.790  1.00 53.25           C  
ATOM   1927  O   ARG B 119      15.508  24.139  42.369  1.00 51.94           O  
ATOM   1928  CB  ARG B 119      16.632  24.140  45.109  1.00 55.31           C  
ATOM   1929  CG  ARG B 119      16.099  24.218  46.539  1.00 59.46           C  
ATOM   1930  CD  ARG B 119      16.585  23.047  47.390  1.00 61.84           C  
ATOM   1931  NE  ARG B 119      18.041  22.974  47.380  1.00 62.35           N  
ATOM   1932  CZ  ARG B 119      18.742  21.992  46.820  1.00 63.87           C  
ATOM   1933  NH1 ARG B 119      18.123  20.982  46.222  1.00 62.62           N  
ATOM   1934  NH2 ARG B 119      20.068  22.035  46.841  1.00 64.30           N  
ATOM   1935  N   GLY B 120      17.186  25.593  42.015  1.00 54.17           N  
ATOM   1936  CA  GLY B 120      17.276  25.306  40.592  1.00 54.46           C  
ATOM   1937  C   GLY B 120      17.242  23.835  40.206  1.00 54.94           C  
ATOM   1938  O   GLY B 120      16.605  23.478  39.215  1.00 55.44           O  
ATOM   1939  N   PRO B 121      17.921  22.950  40.951  1.00 55.11           N  
ATOM   1940  CA  PRO B 121      17.907  21.528  40.609  1.00 54.82           C  
ATOM   1941  C   PRO B 121      16.572  20.823  40.853  1.00 53.93           C  
ATOM   1942  O   PRO B 121      16.461  19.621  40.617  1.00 53.86           O  
ATOM   1943  CB  PRO B 121      19.023  20.964  41.478  1.00 54.04           C  
ATOM   1944  CG  PRO B 121      18.930  21.820  42.692  1.00 54.58           C  
ATOM   1945  CD  PRO B 121      18.833  23.191  42.081  1.00 54.90           C  
ATOM   1946  N   ARG B 122      15.565  21.560  41.323  1.00 54.18           N  
ATOM   1947  CA  ARG B 122      14.245  20.970  41.581  1.00 53.74           C  
ATOM   1948  C   ARG B 122      13.194  21.554  40.635  1.00 51.88           C  
ATOM   1949  O   ARG B 122      11.991  21.325  40.802  1.00 49.80           O  
ATOM   1950  CB  ARG B 122      13.803  21.232  43.023  1.00 57.87           C  
ATOM   1951  CG  ARG B 122      14.944  21.401  44.008  1.00 63.57           C  
ATOM   1952  CD  ARG B 122      15.876  20.198  44.017  1.00 68.52           C  
ATOM   1953  NE  ARG B 122      15.345  19.055  44.755  1.00 70.84           N  
ATOM   1954  CZ  ARG B 122      16.067  17.984  45.070  1.00 73.35           C  
ATOM   1955  NH1 ARG B 122      17.347  17.908  44.708  1.00 73.43           N  
ATOM   1956  NH2 ARG B 122      15.517  16.993  45.759  1.00 75.62           N  
ATOM   1957  N   THR B 123      13.657  22.312  39.644  1.00 49.44           N  
ATOM   1958  CA  THR B 123      12.766  22.930  38.679  1.00 47.09           C  
ATOM   1959  C   THR B 123      12.690  22.117  37.390  1.00 50.30           C  
ATOM   1960  O   THR B 123      13.717  21.717  36.829  1.00 48.32           O  
ATOM   1961  CB  THR B 123      13.218  24.357  38.343  1.00 43.21           C  
ATOM   1962  OG1 THR B 123      14.268  24.320  37.372  1.00 34.51           O  
ATOM   1963  CG2 THR B 123      13.724  25.047  39.602  1.00 42.98           C  
ATOM   1964  N   HIS B 124      11.464  21.882  36.925  1.00 53.33           N  
ATOM   1965  CA  HIS B 124      11.225  21.108  35.707  1.00 56.82           C  
ATOM   1966  C   HIS B 124      10.568  21.972  34.630  1.00 56.93           C  
ATOM   1967  O   HIS B 124       9.930  22.986  34.932  1.00 57.16           O  
ATOM   1968  CB  HIS B 124      10.331  19.890  36.023  1.00 60.75           C  
ATOM   1969  CG  HIS B 124      10.189  18.918  34.887  1.00 64.75           C  
ATOM   1970  ND1 HIS B 124       9.533  19.226  33.714  1.00 68.43           N  
ATOM   1971  CD2 HIS B 124      10.612  17.637  34.753  1.00 65.64           C  
ATOM   1972  CE1 HIS B 124       9.557  18.180  32.907  1.00 67.84           C  
ATOM   1973  NE2 HIS B 124      10.207  17.202  33.515  1.00 67.65           N  
ATOM   1974  N   TYR B 125      10.735  21.560  33.377  1.00 57.29           N  
ATOM   1975  CA  TYR B 125      10.162  22.267  32.239  1.00 56.90           C  
ATOM   1976  C   TYR B 125       8.649  22.456  32.354  1.00 53.97           C  
ATOM   1977  O   TYR B 125       8.101  23.447  31.874  1.00 54.93           O  
ATOM   1978  CB  TYR B 125      10.468  21.522  30.936  1.00 62.02           C  
ATOM   1979  CG  TYR B 125       9.697  22.064  29.747  1.00 69.53           C  
ATOM   1980  CD1 TYR B 125       9.983  23.331  29.214  1.00 71.97           C  
ATOM   1981  CD2 TYR B 125       8.647  21.333  29.181  1.00 72.46           C  
ATOM   1982  CE1 TYR B 125       9.241  23.855  28.147  1.00 74.49           C  
ATOM   1983  CE2 TYR B 125       7.898  21.847  28.117  1.00 74.26           C  
ATOM   1984  CZ  TYR B 125       8.200  23.104  27.606  1.00 75.27           C  
ATOM   1985  OH  TYR B 125       7.459  23.598  26.555  1.00 75.67           O  
ATOM   1986  N   GLY B 126       7.969  21.514  32.990  1.00 50.22           N  
ATOM   1987  CA  GLY B 126       6.530  21.635  33.101  1.00 46.54           C  
ATOM   1988  C   GLY B 126       6.019  22.281  34.368  1.00 44.79           C  
ATOM   1989  O   GLY B 126       4.834  22.173  34.683  1.00 45.29           O  
ATOM   1990  N   GLN B 127       6.886  22.965  35.101  1.00 42.14           N  
ATOM   1991  CA  GLN B 127       6.439  23.591  36.342  1.00 39.01           C  
ATOM   1992  C   GLN B 127       5.900  25.019  36.200  1.00 37.45           C  
ATOM   1993  O   GLN B 127       6.314  25.781  35.324  1.00 38.05           O  
ATOM   1994  CB  GLN B 127       7.569  23.573  37.374  1.00 39.00           C  
ATOM   1995  CG  GLN B 127       8.088  22.182  37.707  1.00 42.37           C  
ATOM   1996  CD  GLN B 127       9.038  22.172  38.899  1.00 45.18           C  
ATOM   1997  OE1 GLN B 127      10.062  22.864  38.899  1.00 45.56           O  
ATOM   1998  NE2 GLN B 127       8.701  21.385  39.926  1.00 45.28           N  
ATOM   1999  N   LYS B 128       4.959  25.364  37.071  1.00 34.22           N  
ATOM   2000  CA  LYS B 128       4.367  26.692  37.096  1.00 32.64           C  
ATOM   2001  C   LYS B 128       5.344  27.635  37.786  1.00 32.20           C  
ATOM   2002  O   LYS B 128       5.292  28.850  37.608  1.00 31.03           O  
ATOM   2003  CB  LYS B 128       3.068  26.670  37.894  1.00 32.94           C  
ATOM   2004  CG  LYS B 128       1.810  26.538  37.073  1.00 35.45           C  
ATOM   2005  CD  LYS B 128       0.610  26.269  37.980  1.00 38.92           C  
ATOM   2006  CE  LYS B 128      -0.682  26.819  37.398  1.00 37.41           C  
ATOM   2007  NZ  LYS B 128      -0.658  28.315  37.335  1.00 40.58           N  
ATOM   2008  N   ALA B 129       6.235  27.056  38.583  1.00 31.36           N  
ATOM   2009  CA  ALA B 129       7.215  27.822  39.333  1.00 32.36           C  
ATOM   2010  C   ALA B 129       8.211  28.597  38.463  1.00 30.70           C  
ATOM   2011  O   ALA B 129       8.659  29.687  38.836  1.00 27.61           O  
ATOM   2012  CB  ALA B 129       7.961  26.897  40.284  1.00 34.51           C  
ATOM   2013  N   ILE B 130       8.553  28.041  37.305  1.00 28.21           N  
ATOM   2014  CA  ILE B 130       9.506  28.709  36.426  1.00 28.50           C  
ATOM   2015  C   ILE B 130       8.879  29.655  35.381  1.00 27.89           C  
ATOM   2016  O   ILE B 130       9.580  30.224  34.536  1.00 26.26           O  
ATOM   2017  CB  ILE B 130      10.412  27.677  35.714  1.00 26.73           C  
ATOM   2018  CG1 ILE B 130       9.590  26.752  34.815  1.00 24.96           C  
ATOM   2019  CG2 ILE B 130      11.144  26.861  36.748  1.00 28.53           C  
ATOM   2020  CD1 ILE B 130      10.454  25.892  33.903  1.00 21.56           C  
ATOM   2021  N   LEU B 131       7.562  29.834  35.458  1.00 25.25           N  
ATOM   2022  CA  LEU B 131       6.854  30.702  34.528  1.00 23.87           C  
ATOM   2023  C   LEU B 131       6.743  32.110  35.086  1.00 26.21           C  
ATOM   2024  O   LEU B 131       6.219  32.331  36.191  1.00 26.44           O  
ATOM   2025  CB  LEU B 131       5.471  30.122  34.214  1.00 18.26           C  
ATOM   2026  CG  LEU B 131       5.548  28.780  33.474  1.00 13.76           C  
ATOM   2027  CD1 LEU B 131       4.182  28.131  33.433  1.00  9.85           C  
ATOM   2028  CD2 LEU B 131       6.129  28.981  32.073  1.00  6.66           C  
ATOM   2029  N   PHE B 132       7.243  33.062  34.304  1.00 26.38           N  
ATOM   2030  CA  PHE B 132       7.245  34.454  34.718  1.00 27.52           C  
ATOM   2031  C   PHE B 132       6.581  35.378  33.722  1.00 26.85           C  
ATOM   2032  O   PHE B 132       6.574  35.117  32.522  1.00 30.76           O  
ATOM   2033  CB  PHE B 132       8.692  34.903  34.984  1.00 31.46           C  
ATOM   2034  CG  PHE B 132       9.282  34.311  36.238  1.00 32.55           C  
ATOM   2035  CD1 PHE B 132       8.944  34.825  37.484  1.00 32.18           C  
ATOM   2036  CD2 PHE B 132      10.109  33.193  36.176  1.00 33.07           C  
ATOM   2037  CE1 PHE B 132       9.416  34.234  38.646  1.00 35.84           C  
ATOM   2038  CE2 PHE B 132      10.587  32.590  37.343  1.00 34.94           C  
ATOM   2039  CZ  PHE B 132      10.238  33.113  38.579  1.00 35.03           C  
ATOM   2040  N   LEU B 133       6.033  36.470  34.232  1.00 24.85           N  
ATOM   2041  CA  LEU B 133       5.362  37.436  33.393  1.00 23.08           C  
ATOM   2042  C   LEU B 133       5.869  38.849  33.678  1.00 23.87           C  
ATOM   2043  O   LEU B 133       5.893  39.280  34.827  1.00 23.88           O  
ATOM   2044  CB  LEU B 133       3.870  37.356  33.669  1.00 21.64           C  
ATOM   2045  CG  LEU B 133       2.925  37.915  32.614  1.00 19.98           C  
ATOM   2046  CD1 LEU B 133       3.239  37.275  31.280  1.00 20.33           C  
ATOM   2047  CD2 LEU B 133       1.478  37.617  33.030  1.00 20.23           C  
ATOM   2048  N   PRO B 134       6.324  39.572  32.642  1.00 24.97           N  
ATOM   2049  CA  PRO B 134       6.813  40.947  32.836  1.00 24.57           C  
ATOM   2050  C   PRO B 134       5.619  41.889  33.066  1.00 24.41           C  
ATOM   2051  O   PRO B 134       4.607  41.781  32.380  1.00 24.92           O  
ATOM   2052  CB  PRO B 134       7.526  41.242  31.520  1.00 24.73           C  
ATOM   2053  CG  PRO B 134       8.001  39.882  31.085  1.00 23.47           C  
ATOM   2054  CD  PRO B 134       6.811  39.022  31.365  1.00 24.45           C  
ATOM   2055  N   LEU B 135       5.716  42.791  34.037  1.00 24.98           N  
ATOM   2056  CA  LEU B 135       4.624  43.725  34.307  1.00 24.42           C  
ATOM   2057  C   LEU B 135       5.187  45.093  34.557  1.00 26.19           C  
ATOM   2058  O   LEU B 135       6.331  45.227  34.983  1.00 27.60           O  
ATOM   2059  CB  LEU B 135       3.812  43.336  35.552  1.00 20.16           C  
ATOM   2060  CG  LEU B 135       2.999  42.039  35.645  1.00 17.18           C  
ATOM   2061  CD1 LEU B 135       1.955  42.174  36.760  1.00  7.26           C  
ATOM   2062  CD2 LEU B 135       2.318  41.760  34.315  1.00 13.54           C  
ATOM   2063  N   PRO B 136       4.395  46.140  34.268  1.00 30.19           N  
ATOM   2064  CA  PRO B 136       4.817  47.532  34.482  1.00 30.91           C  
ATOM   2065  C   PRO B 136       4.778  47.769  35.997  1.00 31.33           C  
ATOM   2066  O   PRO B 136       4.012  47.117  36.707  1.00 32.72           O  
ATOM   2067  CB  PRO B 136       3.746  48.328  33.741  1.00 29.72           C  
ATOM   2068  CG  PRO B 136       3.302  47.377  32.668  1.00 28.92           C  
ATOM   2069  CD  PRO B 136       3.180  46.097  33.437  1.00 28.99           C  
ATOM   2070  N   VAL B 137       5.587  48.686  36.504  1.00 31.95           N  
ATOM   2071  CA  VAL B 137       5.592  48.913  37.941  1.00 30.36           C  
ATOM   2072  C   VAL B 137       4.202  49.123  38.533  1.00 31.13           C  
ATOM   2073  O   VAL B 137       3.866  48.527  39.561  1.00 29.80           O  
ATOM   2074  CB  VAL B 137       6.493  50.098  38.300  1.00 27.97           C  
ATOM   2075  CG1 VAL B 137       6.392  50.384  39.784  1.00 29.24           C  
ATOM   2076  CG2 VAL B 137       7.948  49.769  37.920  1.00 26.05           C  
ATOM   2077  N   SER B 138       3.399  49.958  37.870  1.00 34.69           N  
ATOM   2078  CA  SER B 138       2.032  50.280  38.313  1.00 34.70           C  
ATOM   2079  C   SER B 138       0.954  49.438  37.632  1.00 34.13           C  
ATOM   2080  O   SER B 138      -0.163  49.394  38.199  1.00 36.43           O  
ATOM   2081  CB  SER B 138       1.729  51.764  38.064  1.00 32.76           C  
TER    2082      SER B 138                                                      
ATOM   2083  N   ASN C 147      25.302 103.843  11.977  1.00 45.67           N  
ATOM   2084  CA  ASN C 147      25.870 104.120  10.615  1.00 45.48           C  
ATOM   2085  C   ASN C 147      24.786 104.441   9.596  1.00 42.42           C  
ATOM   2086  O   ASN C 147      24.889 105.442   8.886  1.00 44.91           O  
ATOM   2087  CB  ASN C 147      26.668 102.910  10.111  1.00 47.84           C  
ATOM   2088  CG  ASN C 147      28.108 103.272   9.761  1.00 54.20           C  
ATOM   2089  OD1 ASN C 147      28.541 103.127   8.609  1.00 56.47           O  
ATOM   2090  ND2 ASN C 147      28.857 103.753  10.756  1.00 54.78           N  
ATOM   2091  N   ARG C 148      23.756 103.596   9.514  1.00 38.30           N  
ATOM   2092  CA  ARG C 148      22.681 103.836   8.548  1.00 36.21           C  
ATOM   2093  C   ARG C 148      21.336 104.124   9.227  1.00 34.34           C  
ATOM   2094  O   ARG C 148      21.160 103.891  10.427  1.00 34.16           O  
ATOM   2095  CB  ARG C 148      22.525 102.652   7.593  1.00 35.69           C  
ATOM   2096  N   MET C 149      20.390 104.635   8.443  1.00 31.76           N  
ATOM   2097  CA  MET C 149      19.066 104.975   8.962  1.00 28.91           C  
ATOM   2098  C   MET C 149      18.389 103.823   9.680  1.00 27.47           C  
ATOM   2099  O   MET C 149      18.132 102.771   9.094  1.00 26.49           O  
ATOM   2100  CB  MET C 149      18.146 105.461   7.842  1.00 29.99           C  
ATOM   2101  CG  MET C 149      16.753 105.897   8.321  1.00 31.08           C  
ATOM   2102  SD  MET C 149      16.708 107.606   8.935  1.00 39.24           S  
ATOM   2103  CE  MET C 149      15.370 107.548  10.092  1.00 32.19           C  
ATOM   2104  N   PRO C 150      18.086 104.008  10.965  1.00 25.85           N  
ATOM   2105  CA  PRO C 150      17.424 102.961  11.748  1.00 24.16           C  
ATOM   2106  C   PRO C 150      16.178 102.382  11.081  1.00 23.82           C  
ATOM   2107  O   PRO C 150      15.417 103.087  10.399  1.00 22.33           O  
ATOM   2108  CB  PRO C 150      17.096 103.671  13.057  1.00 23.39           C  
ATOM   2109  CG  PRO C 150      18.292 104.560  13.237  1.00 22.97           C  
ATOM   2110  CD  PRO C 150      18.526 105.116  11.835  1.00 24.95           C  
ATOM   2111  N   VAL C 151      15.993 101.079  11.276  1.00 24.21           N  
ATOM   2112  CA  VAL C 151      14.845 100.352  10.724  1.00 19.43           C  
ATOM   2113  C   VAL C 151      14.511  99.154  11.604  1.00 17.88           C  
ATOM   2114  O   VAL C 151      15.298  98.216  11.718  1.00 16.93           O  
ATOM   2115  CB  VAL C 151      15.121  99.812   9.299  1.00 15.68           C  
ATOM   2116  CG1 VAL C 151      13.873  99.162   8.755  1.00 12.81           C  
ATOM   2117  CG2 VAL C 151      15.567 100.931   8.378  1.00 13.09           C  
ATOM   2118  N   ALA C 152      13.344  99.187  12.232  1.00 17.15           N  
ATOM   2119  CA  ALA C 152      12.933  98.076  13.080  1.00 17.81           C  
ATOM   2120  C   ALA C 152      12.854  96.807  12.226  1.00 18.12           C  
ATOM   2121  O   ALA C 152      12.536  96.861  11.040  1.00 16.78           O  
ATOM   2122  CB  ALA C 152      11.577  98.372  13.705  1.00 13.76           C  
ATOM   2123  N   PRO C 153      13.136  95.646  12.823  1.00 19.09           N  
ATOM   2124  CA  PRO C 153      13.086  94.379  12.084  1.00 18.93           C  
ATOM   2125  C   PRO C 153      11.703  94.056  11.516  1.00 18.62           C  
ATOM   2126  O   PRO C 153      10.688  94.216  12.184  1.00 17.89           O  
ATOM   2127  CB  PRO C 153      13.547  93.364  13.122  1.00 19.02           C  
ATOM   2128  CG  PRO C 153      13.059  93.962  14.417  1.00 19.46           C  
ATOM   2129  CD  PRO C 153      13.414  95.418  14.253  1.00 18.06           C  
ATOM   2130  N   TYR C 154      11.682  93.586  10.277  1.00 22.37           N  
ATOM   2131  CA  TYR C 154      10.434  93.237   9.600  1.00 24.09           C  
ATOM   2132  C   TYR C 154      10.555  91.973   8.750  1.00 25.27           C  
ATOM   2133  O   TYR C 154      11.645  91.603   8.300  1.00 25.74           O  
ATOM   2134  CB  TYR C 154      10.004  94.377   8.691  1.00 21.57           C  
ATOM   2135  CG  TYR C 154      11.016  94.706   7.622  1.00 18.88           C  
ATOM   2136  CD1 TYR C 154      12.307  95.092   7.956  1.00 16.91           C  
ATOM   2137  CD2 TYR C 154      10.675  94.652   6.272  1.00 19.93           C  
ATOM   2138  CE1 TYR C 154      13.237  95.421   6.970  1.00 19.68           C  
ATOM   2139  CE2 TYR C 154      11.590  94.979   5.282  1.00 17.45           C  
ATOM   2140  CZ  TYR C 154      12.865  95.361   5.635  1.00 18.09           C  
ATOM   2141  OH  TYR C 154      13.768  95.688   4.658  1.00 19.33           O  
ATOM   2142  N   TRP C 155       9.416  91.337   8.508  1.00 27.19           N  
ATOM   2143  CA  TRP C 155       9.361  90.119   7.710  1.00 27.88           C  
ATOM   2144  C   TRP C 155       9.660  90.394   6.231  1.00 30.30           C  
ATOM   2145  O   TRP C 155       9.189  91.375   5.656  1.00 29.89           O  
ATOM   2146  CB  TRP C 155       7.987  89.477   7.855  1.00 23.32           C  
ATOM   2147  CG  TRP C 155       7.618  89.120   9.269  1.00 19.07           C  
ATOM   2148  CD1 TRP C 155       6.393  89.295   9.859  1.00 20.84           C  
ATOM   2149  CD2 TRP C 155       8.439  88.468  10.246  1.00 15.34           C  
ATOM   2150  NE1 TRP C 155       6.398  88.792  11.134  1.00 16.69           N  
ATOM   2151  CE2 TRP C 155       7.640  88.278  11.401  1.00 17.40           C  
ATOM   2152  CE3 TRP C 155       9.767  88.023  10.260  1.00 15.75           C  
ATOM   2153  CZ2 TRP C 155       8.130  87.657  12.565  1.00 14.14           C  
ATOM   2154  CZ3 TRP C 155      10.257  87.400  11.423  1.00 15.60           C  
ATOM   2155  CH2 TRP C 155       9.434  87.227  12.556  1.00 17.32           C  
ATOM   2156  N   THR C 156      10.439  89.504   5.625  1.00 32.73           N  
ATOM   2157  CA  THR C 156      10.836  89.629   4.233  1.00 35.34           C  
ATOM   2158  C   THR C 156      10.104  88.625   3.352  1.00 37.00           C  
ATOM   2159  O   THR C 156      10.251  88.624   2.133  1.00 37.15           O  
ATOM   2160  CB  THR C 156      12.361  89.431   4.112  1.00 36.28           C  
ATOM   2161  OG1 THR C 156      13.020  90.575   4.664  1.00 38.89           O  
ATOM   2162  CG2 THR C 156      12.789  89.257   2.667  1.00 42.72           C  
ATOM   2163  N   SER C 157       9.297  87.778   3.971  1.00 38.19           N  
ATOM   2164  CA  SER C 157       8.566  86.779   3.215  1.00 38.69           C  
ATOM   2165  C   SER C 157       7.390  86.298   4.050  1.00 38.89           C  
ATOM   2166  O   SER C 157       7.122  85.103   4.149  1.00 39.50           O  
ATOM   2167  CB  SER C 157       9.507  85.622   2.890  1.00 40.36           C  
ATOM   2168  OG  SER C 157       8.877  84.683   2.048  1.00 45.71           O  
ATOM   2169  N   PRO C 158       6.653  87.243   4.644  1.00 39.54           N  
ATOM   2170  CA  PRO C 158       5.491  86.974   5.495  1.00 39.82           C  
ATOM   2171  C   PRO C 158       4.662  85.806   4.996  1.00 40.74           C  
ATOM   2172  O   PRO C 158       4.168  84.991   5.777  1.00 39.79           O  
ATOM   2173  CB  PRO C 158       4.714  88.284   5.437  1.00 38.92           C  
ATOM   2174  CG  PRO C 158       5.786  89.291   5.245  1.00 39.42           C  
ATOM   2175  CD  PRO C 158       6.654  88.650   4.212  1.00 37.89           C  
ATOM   2176  N   GLU C 159       4.506  85.750   3.679  1.00 43.40           N  
ATOM   2177  CA  GLU C 159       3.734  84.698   3.040  1.00 44.01           C  
ATOM   2178  C   GLU C 159       4.163  83.333   3.565  1.00 44.65           C  
ATOM   2179  O   GLU C 159       3.401  82.659   4.273  1.00 44.12           O  
ATOM   2180  CB  GLU C 159       3.926  84.765   1.527  1.00 44.99           C  
ATOM   2181  N   LYS C 160       5.387  82.937   3.219  1.00 42.72           N  
ATOM   2182  CA  LYS C 160       5.924  81.648   3.632  1.00 44.36           C  
ATOM   2183  C   LYS C 160       5.590  81.295   5.089  1.00 45.52           C  
ATOM   2184  O   LYS C 160       5.398  80.121   5.424  1.00 48.47           O  
ATOM   2185  CB  LYS C 160       7.435  81.624   3.416  1.00 43.49           C  
ATOM   2186  N   MET C 161       5.498  82.309   5.945  1.00 43.75           N  
ATOM   2187  CA  MET C 161       5.213  82.086   7.360  1.00 39.63           C  
ATOM   2188  C   MET C 161       3.759  81.732   7.679  1.00 38.12           C  
ATOM   2189  O   MET C 161       3.460  81.346   8.804  1.00 36.60           O  
ATOM   2190  CB  MET C 161       5.621  83.318   8.176  1.00 38.11           C  
ATOM   2191  CG  MET C 161       6.898  83.996   7.687  1.00 36.37           C  
ATOM   2192  SD  MET C 161       7.596  85.161   8.885  1.00 31.55           S  
ATOM   2193  CE  MET C 161       9.269  85.173   8.371  1.00 36.16           C  
ATOM   2194  N   GLU C 162       2.860  81.860   6.705  1.00 37.86           N  
ATOM   2195  CA  GLU C 162       1.440  81.551   6.921  1.00 37.33           C  
ATOM   2196  C   GLU C 162       1.240  80.114   7.428  1.00 36.07           C  
ATOM   2197  O   GLU C 162       0.392  79.846   8.288  1.00 31.86           O  
ATOM   2198  CB  GLU C 162       0.665  81.761   5.622  1.00 39.72           C  
ATOM   2199  N   LYS C 163       2.028  79.198   6.870  1.00 35.35           N  
ATOM   2200  CA  LYS C 163       2.001  77.786   7.243  1.00 33.08           C  
ATOM   2201  C   LYS C 163       2.565  77.695   8.674  1.00 33.50           C  
ATOM   2202  O   LYS C 163       3.785  77.599   8.877  1.00 32.56           O  
ATOM   2203  CB  LYS C 163       2.879  76.999   6.257  1.00 31.14           C  
ATOM   2204  CG  LYS C 163       2.932  75.509   6.482  1.00 29.30           C  
ATOM   2205  CD  LYS C 163       3.950  74.833   5.562  1.00 30.57           C  
ATOM   2206  CE  LYS C 163       4.135  73.343   5.944  1.00 35.24           C  
ATOM   2207  NZ  LYS C 163       5.222  72.626   5.189  1.00 32.64           N  
ATOM   2208  N   LYS C 164       1.677  77.729   9.666  1.00 32.29           N  
ATOM   2209  CA  LYS C 164       2.103  77.689  11.058  1.00 32.93           C  
ATOM   2210  C   LYS C 164       2.491  76.309  11.564  1.00 34.34           C  
ATOM   2211  O   LYS C 164       3.541  76.134  12.189  1.00 33.77           O  
ATOM   2212  CB  LYS C 164       1.016  78.282  11.940  1.00 33.35           C  
ATOM   2213  N   LEU C 165       1.649  75.321  11.293  1.00 36.26           N  
ATOM   2214  CA  LEU C 165       1.919  73.963  11.752  1.00 36.07           C  
ATOM   2215  C   LEU C 165       2.731  73.105  10.778  1.00 37.09           C  
ATOM   2216  O   LEU C 165       2.387  72.964   9.603  1.00 39.02           O  
ATOM   2217  CB  LEU C 165       0.603  73.259  12.075  1.00 32.89           C  
ATOM   2218  CG  LEU C 165       0.683  71.766  12.376  1.00 33.17           C  
ATOM   2219  CD1 LEU C 165       1.568  71.522  13.587  1.00 33.87           C  
ATOM   2220  CD2 LEU C 165      -0.712  71.248  12.640  1.00 34.14           C  
ATOM   2221  N   HIS C 166       3.821  72.541  11.283  1.00 35.82           N  
ATOM   2222  CA  HIS C 166       4.664  71.663  10.493  1.00 35.04           C  
ATOM   2223  C   HIS C 166       4.509  70.246  11.037  1.00 35.47           C  
ATOM   2224  O   HIS C 166       5.046  69.903  12.092  1.00 35.89           O  
ATOM   2225  CB  HIS C 166       6.135  72.077  10.585  1.00 34.87           C  
ATOM   2226  CG  HIS C 166       6.521  73.173   9.645  1.00 35.08           C  
ATOM   2227  ND1 HIS C 166       5.930  74.419   9.666  1.00 36.46           N  
ATOM   2228  CD2 HIS C 166       7.465  73.222   8.676  1.00 34.61           C  
ATOM   2229  CE1 HIS C 166       6.494  75.186   8.751  1.00 34.80           C  
ATOM   2230  NE2 HIS C 166       7.428  74.486   8.137  1.00 33.72           N  
ATOM   2231  N   ALA C 167       3.750  69.425  10.328  1.00 34.39           N  
ATOM   2232  CA  ALA C 167       3.577  68.050  10.750  1.00 32.59           C  
ATOM   2233  C   ALA C 167       4.552  67.255   9.887  1.00 30.55           C  
ATOM   2234  O   ALA C 167       4.546  67.364   8.664  1.00 31.66           O  
ATOM   2235  CB  ALA C 167       2.140  67.604  10.520  1.00 31.05           C  
ATOM   2236  N   VAL C 168       5.403  66.466  10.522  1.00 28.87           N  
ATOM   2237  CA  VAL C 168       6.389  65.703   9.780  1.00 26.98           C  
ATOM   2238  C   VAL C 168       6.513  64.253  10.249  1.00 27.26           C  
ATOM   2239  O   VAL C 168       6.311  63.930  11.429  1.00 25.66           O  
ATOM   2240  CB  VAL C 168       7.768  66.437   9.870  1.00 25.13           C  
ATOM   2241  CG1 VAL C 168       8.896  65.487  10.313  1.00 23.95           C  
ATOM   2242  CG2 VAL C 168       8.077  67.076   8.546  1.00 18.15           C  
ATOM   2243  N   PRO C 169       6.801  63.346   9.317  1.00 26.64           N  
ATOM   2244  CA  PRO C 169       6.939  61.955   9.762  1.00 27.08           C  
ATOM   2245  C   PRO C 169       8.309  61.832  10.452  1.00 26.26           C  
ATOM   2246  O   PRO C 169       9.298  62.452  10.022  1.00 24.96           O  
ATOM   2247  CB  PRO C 169       6.831  61.156   8.460  1.00 24.25           C  
ATOM   2248  CG  PRO C 169       7.353  62.119   7.416  1.00 25.08           C  
ATOM   2249  CD  PRO C 169       6.770  63.451   7.847  1.00 25.09           C  
ATOM   2250  N   ALA C 170       8.362  61.061  11.530  1.00 23.29           N  
ATOM   2251  CA  ALA C 170       9.599  60.899  12.261  1.00 19.39           C  
ATOM   2252  C   ALA C 170      10.788  60.613  11.359  1.00 17.74           C  
ATOM   2253  O   ALA C 170      10.664  59.915  10.353  1.00 17.38           O  
ATOM   2254  CB  ALA C 170       9.445  59.803  13.282  1.00 19.12           C  
ATOM   2255  N   ALA C 171      11.935  61.190  11.723  1.00 19.07           N  
ATOM   2256  CA  ALA C 171      13.205  61.003  11.015  1.00 17.67           C  
ATOM   2257  C   ALA C 171      13.500  62.028   9.936  1.00 17.26           C  
ATOM   2258  O   ALA C 171      14.616  62.111   9.434  1.00 20.40           O  
ATOM   2259  CB  ALA C 171      13.289  59.576  10.432  1.00 16.65           C  
ATOM   2260  N   LYS C 172      12.514  62.820   9.564  1.00 19.83           N  
ATOM   2261  CA  LYS C 172      12.767  63.820   8.543  1.00 21.03           C  
ATOM   2262  C   LYS C 172      13.506  65.015   9.162  1.00 21.79           C  
ATOM   2263  O   LYS C 172      13.446  65.249  10.369  1.00 18.87           O  
ATOM   2264  CB  LYS C 172      11.457  64.275   7.917  1.00 18.93           C  
ATOM   2265  N   THR C 173      14.237  65.740   8.324  1.00 23.70           N  
ATOM   2266  CA  THR C 173      14.950  66.940   8.745  1.00 21.61           C  
ATOM   2267  C   THR C 173      13.924  68.060   8.665  1.00 22.75           C  
ATOM   2268  O   THR C 173      13.259  68.227   7.640  1.00 21.42           O  
ATOM   2269  CB  THR C 173      16.094  67.299   7.774  1.00 21.37           C  
ATOM   2270  OG1 THR C 173      17.170  66.364   7.923  1.00 19.36           O  
ATOM   2271  CG2 THR C 173      16.595  68.715   8.034  1.00 18.67           C  
ATOM   2272  N   VAL C 174      13.786  68.819   9.741  1.00 22.06           N  
ATOM   2273  CA  VAL C 174      12.838  69.923   9.764  1.00 17.98           C  
ATOM   2274  C   VAL C 174      13.565  71.258   9.743  1.00 19.15           C  
ATOM   2275  O   VAL C 174      14.509  71.456  10.503  1.00 22.43           O  
ATOM   2276  CB  VAL C 174      11.988  69.849  11.031  1.00 14.83           C  
ATOM   2277  CG1 VAL C 174      11.351  71.182  11.338  1.00 15.26           C  
ATOM   2278  CG2 VAL C 174      10.953  68.797  10.862  1.00 10.34           C  
ATOM   2279  N   LYS C 175      13.144  72.171   8.874  1.00 18.40           N  
ATOM   2280  CA  LYS C 175      13.754  73.509   8.828  1.00 19.67           C  
ATOM   2281  C   LYS C 175      12.686  74.611   9.047  1.00 20.94           C  
ATOM   2282  O   LYS C 175      11.579  74.499   8.528  1.00 24.14           O  
ATOM   2283  CB  LYS C 175      14.453  73.716   7.500  1.00 16.76           C  
ATOM   2284  N   PHE C 176      13.006  75.638   9.847  1.00 22.68           N  
ATOM   2285  CA  PHE C 176      12.096  76.774  10.120  1.00 20.88           C  
ATOM   2286  C   PHE C 176      12.734  78.095   9.710  1.00 21.87           C  
ATOM   2287  O   PHE C 176      13.894  78.365  10.005  1.00 22.29           O  
ATOM   2288  CB  PHE C 176      11.725  76.870  11.600  1.00 19.46           C  
ATOM   2289  CG  PHE C 176      10.814  75.781  12.066  1.00 20.44           C  
ATOM   2290  CD1 PHE C 176       9.758  75.350  11.263  1.00 19.17           C  
ATOM   2291  CD2 PHE C 176      10.989  75.195  13.322  1.00 23.21           C  
ATOM   2292  CE1 PHE C 176       8.886  74.351  11.697  1.00 20.78           C  
ATOM   2293  CE2 PHE C 176      10.118  74.186  13.774  1.00 24.89           C  
ATOM   2294  CZ  PHE C 176       9.061  73.763  12.959  1.00 21.51           C  
ATOM   2295  N   LYS C 177      11.973  78.940   9.039  1.00 23.45           N  
ATOM   2296  CA  LYS C 177      12.534  80.197   8.591  1.00 25.03           C  
ATOM   2297  C   LYS C 177      11.710  81.396   9.002  1.00 26.29           C  
ATOM   2298  O   LYS C 177      10.492  81.331   9.165  1.00 25.34           O  
ATOM   2299  CB  LYS C 177      12.712  80.170   7.074  1.00 25.80           C  
ATOM   2300  N   CYS C 178      12.416  82.493   9.195  1.00 27.06           N  
ATOM   2301  CA  CYS C 178      11.822  83.752   9.563  1.00 28.39           C  
ATOM   2302  C   CYS C 178      12.617  84.776   8.789  1.00 29.71           C  
ATOM   2303  O   CYS C 178      13.374  85.550   9.362  1.00 30.26           O  
ATOM   2304  CB  CYS C 178      11.953  83.999  11.066  1.00 29.07           C  
ATOM   2305  SG  CYS C 178      10.955  82.847  12.061  1.00 38.48           S  
ATOM   2306  N   PRO C 179      12.511  84.747   7.453  1.00 30.77           N  
ATOM   2307  CA  PRO C 179      13.269  85.740   6.693  1.00 31.16           C  
ATOM   2308  C   PRO C 179      12.963  87.132   7.247  1.00 31.30           C  
ATOM   2309  O   PRO C 179      11.802  87.495   7.471  1.00 31.72           O  
ATOM   2310  CB  PRO C 179      12.766  85.530   5.272  1.00 30.50           C  
ATOM   2311  CG  PRO C 179      12.593  84.031   5.235  1.00 31.32           C  
ATOM   2312  CD  PRO C 179      11.894  83.751   6.558  1.00 29.61           C  
ATOM   2313  N   SER C 180      14.012  87.903   7.490  1.00 30.26           N  
ATOM   2314  CA  SER C 180      13.826  89.226   8.050  1.00 30.28           C  
ATOM   2315  C   SER C 180      14.876  90.196   7.618  1.00 27.92           C  
ATOM   2316  O   SER C 180      15.878  89.838   7.026  1.00 27.37           O  
ATOM   2317  CB  SER C 180      13.832  89.161   9.569  1.00 32.09           C  
ATOM   2318  OG  SER C 180      12.767  88.361  10.025  1.00 36.85           O  
ATOM   2319  N   SER C 181      14.632  91.445   7.951  1.00 28.25           N  
ATOM   2320  CA  SER C 181      15.552  92.498   7.618  1.00 28.90           C  
ATOM   2321  C   SER C 181      15.352  93.601   8.648  1.00 27.86           C  
ATOM   2322  O   SER C 181      14.416  93.554   9.457  1.00 23.82           O  
ATOM   2323  CB  SER C 181      15.251  92.993   6.207  1.00 31.94           C  
ATOM   2324  OG  SER C 181      16.240  93.897   5.761  1.00 37.75           O  
ATOM   2325  N   GLY C 182      16.240  94.585   8.617  1.00 28.28           N  
ATOM   2326  CA  GLY C 182      16.169  95.690   9.549  1.00 27.77           C  
ATOM   2327  C   GLY C 182      17.565  96.234   9.735  1.00 29.08           C  
ATOM   2328  O   GLY C 182      18.549  95.506   9.563  1.00 28.69           O  
ATOM   2329  N   THR C 183      17.667  97.515  10.070  1.00 29.73           N  
ATOM   2330  CA  THR C 183      18.974  98.123  10.271  1.00 29.24           C  
ATOM   2331  C   THR C 183      19.011  98.888  11.590  1.00 28.61           C  
ATOM   2332  O   THR C 183      18.065  99.588  11.940  1.00 29.34           O  
ATOM   2333  CB  THR C 183      19.342  99.074   9.102  1.00 28.47           C  
ATOM   2334  OG1 THR C 183      19.217 100.432   9.530  1.00 30.32           O  
ATOM   2335  CG2 THR C 183      18.416  98.844   7.897  1.00 28.96           C  
ATOM   2336  N   PRO C 184      20.096  98.719  12.364  1.00 28.25           N  
ATOM   2337  CA  PRO C 184      21.210  97.842  11.998  1.00 26.59           C  
ATOM   2338  C   PRO C 184      20.719  96.400  11.930  1.00 24.94           C  
ATOM   2339  O   PRO C 184      19.700  96.059  12.529  1.00 20.25           O  
ATOM   2340  CB  PRO C 184      22.234  98.102  13.103  1.00 23.70           C  
ATOM   2341  CG  PRO C 184      21.385  98.446  14.272  1.00 26.92           C  
ATOM   2342  CD  PRO C 184      20.329  99.347  13.672  1.00 28.50           C  
ATOM   2343  N   ASN C 185      21.434  95.575  11.173  1.00 26.71           N  
ATOM   2344  CA  ASN C 185      21.054  94.188  10.979  1.00 28.23           C  
ATOM   2345  C   ASN C 185      20.700  93.487  12.271  1.00 27.05           C  
ATOM   2346  O   ASN C 185      21.501  93.425  13.201  1.00 27.06           O  
ATOM   2347  CB  ASN C 185      22.158  93.431  10.258  1.00 33.32           C  
ATOM   2348  CG  ASN C 185      21.608  92.340   9.363  1.00 40.66           C  
ATOM   2349  OD1 ASN C 185      21.249  91.250   9.829  1.00 42.89           O  
ATOM   2350  ND2 ASN C 185      21.516  92.635   8.065  1.00 44.10           N  
ATOM   2351  N   PRO C 186      19.478  92.950  12.341  1.00 25.80           N  
ATOM   2352  CA  PRO C 186      18.978  92.246  13.520  1.00 25.90           C  
ATOM   2353  C   PRO C 186      19.492  90.830  13.827  1.00 27.74           C  
ATOM   2354  O   PRO C 186      20.082  90.131  12.985  1.00 26.82           O  
ATOM   2355  CB  PRO C 186      17.462  92.316  13.344  1.00 26.45           C  
ATOM   2356  CG  PRO C 186      17.287  92.363  11.868  1.00 27.81           C  
ATOM   2357  CD  PRO C 186      18.380  93.282  11.417  1.00 26.73           C  
ATOM   2358  N   THR C 187      19.245  90.442  15.072  1.00 26.27           N  
ATOM   2359  CA  THR C 187      19.658  89.174  15.626  1.00 24.20           C  
ATOM   2360  C   THR C 187      18.589  88.083  15.548  1.00 24.30           C  
ATOM   2361  O   THR C 187      17.385  88.367  15.509  1.00 22.95           O  
ATOM   2362  CB  THR C 187      20.128  89.420  17.072  1.00 25.46           C  
ATOM   2363  OG1 THR C 187      21.550  89.274  17.116  1.00 26.44           O  
ATOM   2364  CG2 THR C 187      19.442  88.481  18.067  1.00 24.97           C  
ATOM   2365  N   LEU C 188      19.049  86.833  15.520  1.00 22.65           N  
ATOM   2366  CA  LEU C 188      18.157  85.680  15.421  1.00 18.51           C  
ATOM   2367  C   LEU C 188      18.388  84.700  16.572  1.00 17.73           C  
ATOM   2368  O   LEU C 188      19.479  84.183  16.760  1.00 15.42           O  
ATOM   2369  CB  LEU C 188      18.382  84.951  14.081  1.00 13.30           C  
ATOM   2370  CG  LEU C 188      17.313  84.102  13.365  1.00 11.49           C  
ATOM   2371  CD1 LEU C 188      18.042  83.143  12.450  1.00  6.62           C  
ATOM   2372  CD2 LEU C 188      16.424  83.337  14.340  1.00  7.73           C  
ATOM   2373  N   ARG C 189      17.335  84.454  17.332  1.00 17.49           N  
ATOM   2374  CA  ARG C 189      17.391  83.523  18.429  1.00 14.59           C  
ATOM   2375  C   ARG C 189      16.153  82.627  18.301  1.00 16.37           C  
ATOM   2376  O   ARG C 189      15.169  82.974  17.645  1.00 14.89           O  
ATOM   2377  CB  ARG C 189      17.404  84.273  19.771  1.00 10.96           C  
ATOM   2378  N   TRP C 190      16.218  81.462  18.919  1.00 17.61           N  
ATOM   2379  CA  TRP C 190      15.119  80.536  18.867  1.00 17.95           C  
ATOM   2380  C   TRP C 190      14.730  79.963  20.224  1.00 21.51           C  
ATOM   2381  O   TRP C 190      15.581  79.668  21.071  1.00 22.86           O  
ATOM   2382  CB  TRP C 190      15.462  79.394  17.929  1.00 19.90           C  
ATOM   2383  CG  TRP C 190      15.387  79.732  16.477  1.00 18.74           C  
ATOM   2384  CD1 TRP C 190      16.424  80.071  15.651  1.00 16.15           C  
ATOM   2385  CD2 TRP C 190      14.212  79.718  15.665  1.00 16.01           C  
ATOM   2386  NE1 TRP C 190      15.966  80.261  14.373  1.00 14.16           N  
ATOM   2387  CE2 TRP C 190      14.612  80.052  14.350  1.00 14.66           C  
ATOM   2388  CE3 TRP C 190      12.859  79.451  15.919  1.00 17.25           C  
ATOM   2389  CZ2 TRP C 190      13.705  80.125  13.284  1.00 16.38           C  
ATOM   2390  CZ3 TRP C 190      11.950  79.522  14.851  1.00 22.01           C  
ATOM   2391  CH2 TRP C 190      12.385  79.857  13.548  1.00 18.25           C  
ATOM   2392  N   LEU C 191      13.426  79.791  20.408  1.00 23.00           N  
ATOM   2393  CA  LEU C 191      12.881  79.245  21.638  1.00 25.75           C  
ATOM   2394  C   LEU C 191      12.066  77.959  21.395  1.00 29.95           C  
ATOM   2395  O   LEU C 191      11.560  77.715  20.297  1.00 30.93           O  
ATOM   2396  CB  LEU C 191      12.002  80.305  22.312  1.00 23.28           C  
ATOM   2397  CG  LEU C 191      12.647  81.658  22.647  1.00 26.45           C  
ATOM   2398  CD1 LEU C 191      11.681  82.484  23.464  1.00 26.68           C  
ATOM   2399  CD2 LEU C 191      13.924  81.472  23.434  1.00 25.03           C  
ATOM   2400  N   LYS C 192      11.964  77.128  22.422  1.00 30.82           N  
ATOM   2401  CA  LYS C 192      11.183  75.905  22.327  1.00 31.86           C  
ATOM   2402  C   LYS C 192      10.234  75.986  23.508  1.00 31.99           C  
ATOM   2403  O   LYS C 192      10.662  75.991  24.657  1.00 30.52           O  
ATOM   2404  CB  LYS C 192      12.092  74.674  22.433  1.00 32.01           C  
ATOM   2405  CG  LYS C 192      11.381  73.323  22.343  1.00 29.38           C  
ATOM   2406  CD  LYS C 192      12.381  72.227  21.962  1.00 33.86           C  
ATOM   2407  CE  LYS C 192      11.981  70.832  22.466  1.00 37.59           C  
ATOM   2408  NZ  LYS C 192      10.669  70.359  21.968  1.00 39.48           N  
ATOM   2409  N   ASN C 193       8.947  76.090  23.216  1.00 32.86           N  
ATOM   2410  CA  ASN C 193       7.932  76.197  24.253  1.00 36.24           C  
ATOM   2411  C   ASN C 193       8.261  77.287  25.284  1.00 36.45           C  
ATOM   2412  O   ASN C 193       8.188  77.062  26.488  1.00 36.99           O  
ATOM   2413  CB  ASN C 193       7.747  74.856  24.965  1.00 37.25           C  
ATOM   2414  CG  ASN C 193       7.503  73.713  24.006  1.00 40.98           C  
ATOM   2415  OD1 ASN C 193       6.578  73.747  23.203  1.00 42.12           O  
ATOM   2416  ND2 ASN C 193       8.338  72.687  24.089  1.00 44.78           N  
ATOM   2417  N   GLY C 194       8.635  78.467  24.812  1.00 34.55           N  
ATOM   2418  CA  GLY C 194       8.925  79.553  25.726  1.00 35.95           C  
ATOM   2419  C   GLY C 194      10.328  79.657  26.296  1.00 37.56           C  
ATOM   2420  O   GLY C 194      10.841  80.759  26.458  1.00 38.92           O  
ATOM   2421  N   LYS C 195      10.954  78.531  26.607  1.00 36.94           N  
ATOM   2422  CA  LYS C 195      12.290  78.560  27.173  1.00 36.29           C  
ATOM   2423  C   LYS C 195      13.333  78.664  26.076  1.00 35.96           C  
ATOM   2424  O   LYS C 195      13.024  78.487  24.903  1.00 35.13           O  
ATOM   2425  CB  LYS C 195      12.526  77.304  27.997  1.00 34.33           C  
ATOM   2426  N   GLU C 196      14.570  78.955  26.464  1.00 35.39           N  
ATOM   2427  CA  GLU C 196      15.664  79.059  25.507  1.00 36.02           C  
ATOM   2428  C   GLU C 196      15.935  77.655  24.978  1.00 35.79           C  
ATOM   2429  O   GLU C 196      15.733  76.673  25.686  1.00 34.64           O  
ATOM   2430  CB  GLU C 196      16.913  79.631  26.181  1.00 34.92           C  
ATOM   2431  N   PHE C 197      16.389  77.569  23.731  1.00 37.82           N  
ATOM   2432  CA  PHE C 197      16.662  76.286  23.089  1.00 39.49           C  
ATOM   2433  C   PHE C 197      18.135  76.123  22.733  1.00 40.09           C  
ATOM   2434  O   PHE C 197      18.579  76.608  21.697  1.00 38.86           O  
ATOM   2435  CB  PHE C 197      15.830  76.167  21.809  1.00 40.93           C  
ATOM   2436  CG  PHE C 197      15.888  74.815  21.162  1.00 42.68           C  
ATOM   2437  CD1 PHE C 197      15.878  74.700  19.771  1.00 44.31           C  
ATOM   2438  CD2 PHE C 197      15.898  73.653  21.932  1.00 44.57           C  
ATOM   2439  CE1 PHE C 197      15.867  73.447  19.146  1.00 44.71           C  
ATOM   2440  CE2 PHE C 197      15.889  72.393  21.323  1.00 44.50           C  
ATOM   2441  CZ  PHE C 197      15.874  72.291  19.924  1.00 46.21           C  
ATOM   2442  N   LYS C 198      18.891  75.442  23.585  1.00 40.54           N  
ATOM   2443  CA  LYS C 198      20.305  75.215  23.315  1.00 41.09           C  
ATOM   2444  C   LYS C 198      20.422  73.901  22.540  1.00 40.82           C  
ATOM   2445  O   LYS C 198      19.626  72.985  22.748  1.00 39.83           O  
ATOM   2446  CB  LYS C 198      21.078  75.132  24.625  1.00 41.93           C  
ATOM   2447  N   PRO C 199      21.405  73.798  21.628  1.00 41.36           N  
ATOM   2448  CA  PRO C 199      21.616  72.586  20.821  1.00 42.67           C  
ATOM   2449  C   PRO C 199      21.789  71.264  21.563  1.00 42.44           C  
ATOM   2450  O   PRO C 199      21.613  70.194  20.987  1.00 44.29           O  
ATOM   2451  CB  PRO C 199      22.833  72.938  19.952  1.00 40.08           C  
ATOM   2452  CG  PRO C 199      23.445  74.105  20.629  1.00 43.56           C  
ATOM   2453  CD  PRO C 199      22.280  74.880  21.159  1.00 40.74           C  
ATOM   2454  N   ASP C 200      22.110  71.333  22.842  1.00 43.10           N  
ATOM   2455  CA  ASP C 200      22.300  70.130  23.636  1.00 43.04           C  
ATOM   2456  C   ASP C 200      20.952  69.682  24.186  1.00 41.11           C  
ATOM   2457  O   ASP C 200      20.830  68.625  24.802  1.00 40.05           O  
ATOM   2458  CB  ASP C 200      23.285  70.449  24.751  1.00 47.28           C  
ATOM   2459  CG  ASP C 200      24.234  71.571  24.362  1.00 51.29           C  
ATOM   2460  OD1 ASP C 200      24.976  71.412  23.364  1.00 52.05           O  
ATOM   2461  OD2 ASP C 200      24.219  72.625  25.040  1.00 55.26           O  
ATOM   2462  N   HIS C 201      19.937  70.502  23.934  1.00 39.01           N  
ATOM   2463  CA  HIS C 201      18.573  70.228  24.372  1.00 37.76           C  
ATOM   2464  C   HIS C 201      17.950  69.040  23.665  1.00 37.45           C  
ATOM   2465  O   HIS C 201      16.871  68.581  24.038  1.00 37.10           O  
ATOM   2466  CB  HIS C 201      17.695  71.432  24.104  1.00 39.11           C  
ATOM   2467  CG  HIS C 201      17.786  72.484  25.156  1.00 41.67           C  
ATOM   2468  ND1 HIS C 201      18.989  72.939  25.644  1.00 41.93           N  
ATOM   2469  CD2 HIS C 201      16.822  73.164  25.817  1.00 41.54           C  
ATOM   2470  CE1 HIS C 201      18.764  73.858  26.568  1.00 42.89           C  
ATOM   2471  NE2 HIS C 201      17.458  74.012  26.690  1.00 44.71           N  
ATOM   2472  N   ARG C 202      18.618  68.552  22.629  1.00 36.81           N  
ATOM   2473  CA  ARG C 202      18.096  67.437  21.867  1.00 35.16           C  
ATOM   2474  C   ARG C 202      19.230  66.679  21.215  1.00 36.25           C  
ATOM   2475  O   ARG C 202      20.289  67.251  20.953  1.00 37.18           O  
ATOM   2476  CB  ARG C 202      17.164  67.946  20.779  1.00 32.78           C  
ATOM   2477  CG  ARG C 202      17.856  68.805  19.730  1.00 31.12           C  
ATOM   2478  CD  ARG C 202      16.886  69.125  18.620  1.00 30.55           C  
ATOM   2479  NE  ARG C 202      16.282  67.906  18.091  1.00 27.82           N  
ATOM   2480  CZ  ARG C 202      16.690  67.290  16.990  1.00 28.65           C  
ATOM   2481  NH1 ARG C 202      17.703  67.783  16.298  1.00 29.03           N  
ATOM   2482  NH2 ARG C 202      16.086  66.185  16.582  1.00 27.84           N  
ATOM   2483  N   ILE C 203      19.008  65.395  20.946  1.00 34.20           N  
ATOM   2484  CA  ILE C 203      20.025  64.594  20.290  1.00 32.54           C  
ATOM   2485  C   ILE C 203      20.087  65.066  18.841  1.00 33.53           C  
ATOM   2486  O   ILE C 203      19.056  65.307  18.214  1.00 33.56           O  
ATOM   2487  CB  ILE C 203      19.664  63.117  20.345  1.00 31.65           C  
ATOM   2488  CG1 ILE C 203      19.296  62.754  21.786  1.00 30.44           C  
ATOM   2489  CG2 ILE C 203      20.836  62.278  19.851  1.00 29.95           C  
ATOM   2490  CD1 ILE C 203      18.931  61.321  22.008  1.00 27.98           C  
ATOM   2491  N   GLY C 204      21.298  65.215  18.320  1.00 32.55           N  
ATOM   2492  CA  GLY C 204      21.449  65.685  16.960  1.00 31.29           C  
ATOM   2493  C   GLY C 204      21.779  67.162  16.991  1.00 32.29           C  
ATOM   2494  O   GLY C 204      22.543  67.659  16.162  1.00 33.17           O  
ATOM   2495  N   GLY C 205      21.215  67.869  17.965  1.00 31.64           N  
ATOM   2496  CA  GLY C 205      21.472  69.291  18.086  1.00 32.78           C  
ATOM   2497  C   GLY C 205      20.680  70.057  17.053  1.00 34.21           C  
ATOM   2498  O   GLY C 205      19.524  69.729  16.788  1.00 37.03           O  
ATOM   2499  N   TYR C 206      21.281  71.086  16.470  1.00 33.39           N  
ATOM   2500  CA  TYR C 206      20.587  71.848  15.446  1.00 33.57           C  
ATOM   2501  C   TYR C 206      21.423  73.018  14.934  1.00 33.95           C  
ATOM   2502  O   TYR C 206      22.141  73.658  15.687  1.00 34.76           O  
ATOM   2503  CB  TYR C 206      19.234  72.344  15.977  1.00 32.34           C  
ATOM   2504  CG  TYR C 206      19.308  73.529  16.929  1.00 36.42           C  
ATOM   2505  CD1 TYR C 206      19.672  74.804  16.464  1.00 36.39           C  
ATOM   2506  CD2 TYR C 206      18.983  73.392  18.284  1.00 36.24           C  
ATOM   2507  CE1 TYR C 206      19.702  75.903  17.310  1.00 34.52           C  
ATOM   2508  CE2 TYR C 206      19.007  74.493  19.142  1.00 37.73           C  
ATOM   2509  CZ  TYR C 206      19.370  75.743  18.640  1.00 38.83           C  
ATOM   2510  OH  TYR C 206      19.391  76.842  19.458  1.00 41.29           O  
ATOM   2511  N   LYS C 207      21.331  73.291  13.642  1.00 34.49           N  
ATOM   2512  CA  LYS C 207      22.066  74.400  13.058  1.00 34.88           C  
ATOM   2513  C   LYS C 207      21.132  75.590  12.792  1.00 36.62           C  
ATOM   2514  O   LYS C 207      19.912  75.441  12.665  1.00 38.44           O  
ATOM   2515  CB  LYS C 207      22.737  73.952  11.761  1.00 31.53           C  
ATOM   2516  N   VAL C 208      21.724  76.776  12.719  1.00 37.24           N  
ATOM   2517  CA  VAL C 208      20.995  78.009  12.453  1.00 35.69           C  
ATOM   2518  C   VAL C 208      21.719  78.733  11.326  1.00 35.34           C  
ATOM   2519  O   VAL C 208      22.804  79.253  11.532  1.00 38.74           O  
ATOM   2520  CB  VAL C 208      20.980  78.952  13.696  1.00 33.66           C  
ATOM   2521  CG1 VAL C 208      20.150  80.191  13.405  1.00 34.29           C  
ATOM   2522  CG2 VAL C 208      20.428  78.222  14.901  1.00 32.09           C  
ATOM   2523  N   ARG C 209      21.147  78.747  10.132  1.00 35.04           N  
ATOM   2524  CA  ARG C 209      21.780  79.458   9.031  1.00 35.42           C  
ATOM   2525  C   ARG C 209      21.345  80.919   9.148  1.00 34.87           C  
ATOM   2526  O   ARG C 209      20.259  81.292   8.721  1.00 32.65           O  
ATOM   2527  CB  ARG C 209      21.342  78.870   7.690  1.00 35.30           C  
ATOM   2528  N   TYR C 210      22.192  81.744   9.745  1.00 37.78           N  
ATOM   2529  CA  TYR C 210      21.854  83.153   9.919  1.00 41.81           C  
ATOM   2530  C   TYR C 210      21.596  83.882   8.596  1.00 40.82           C  
ATOM   2531  O   TYR C 210      20.893  84.896   8.556  1.00 41.41           O  
ATOM   2532  CB  TYR C 210      22.948  83.875  10.722  1.00 41.63           C  
ATOM   2533  CG  TYR C 210      23.202  83.234  12.061  1.00 44.82           C  
ATOM   2534  CD1 TYR C 210      24.174  82.236  12.206  1.00 46.52           C  
ATOM   2535  CD2 TYR C 210      22.427  83.569  13.172  1.00 46.32           C  
ATOM   2536  CE1 TYR C 210      24.369  81.583  13.424  1.00 46.93           C  
ATOM   2537  CE2 TYR C 210      22.611  82.922  14.401  1.00 49.20           C  
ATOM   2538  CZ  TYR C 210      23.584  81.928  14.517  1.00 48.76           C  
ATOM   2539  OH  TYR C 210      23.756  81.278  15.722  1.00 50.73           O  
ATOM   2540  N   ALA C 211      22.146  83.362   7.508  1.00 39.63           N  
ATOM   2541  CA  ALA C 211      21.948  84.000   6.219  1.00 37.54           C  
ATOM   2542  C   ALA C 211      20.525  83.774   5.710  1.00 36.91           C  
ATOM   2543  O   ALA C 211      19.940  84.629   5.052  1.00 38.16           O  
ATOM   2544  CB  ALA C 211      22.962  83.457   5.220  1.00 37.24           C  
ATOM   2545  N   THR C 212      19.963  82.622   6.043  1.00 36.52           N  
ATOM   2546  CA  THR C 212      18.632  82.261   5.592  1.00 33.26           C  
ATOM   2547  C   THR C 212      17.602  82.302   6.693  1.00 31.56           C  
ATOM   2548  O   THR C 212      16.560  81.676   6.577  1.00 30.09           O  
ATOM   2549  CB  THR C 212      18.658  80.860   5.020  1.00 35.36           C  
ATOM   2550  OG1 THR C 212      19.919  80.657   4.377  1.00 40.10           O  
ATOM   2551  CG2 THR C 212      17.559  80.675   3.993  1.00 37.22           C  
ATOM   2552  N   TRP C 213      17.901  83.016   7.771  1.00 32.42           N  
ATOM   2553  CA  TRP C 213      16.967  83.159   8.888  1.00 30.46           C  
ATOM   2554  C   TRP C 213      16.256  81.864   9.247  1.00 27.49           C  
ATOM   2555  O   TRP C 213      15.056  81.842   9.526  1.00 25.18           O  
ATOM   2556  CB  TRP C 213      15.941  84.255   8.547  1.00 29.55           C  
ATOM   2557  CG  TRP C 213      16.606  85.563   8.254  1.00 30.33           C  
ATOM   2558  CD1 TRP C 213      17.024  86.014   7.043  1.00 29.94           C  
ATOM   2559  CD2 TRP C 213      17.027  86.543   9.214  1.00 31.77           C  
ATOM   2560  NE1 TRP C 213      17.682  87.209   7.184  1.00 31.79           N  
ATOM   2561  CE2 TRP C 213      17.699  87.555   8.508  1.00 32.29           C  
ATOM   2562  CE3 TRP C 213      16.902  86.652  10.607  1.00 31.71           C  
ATOM   2563  CZ2 TRP C 213      18.246  88.676   9.145  1.00 34.10           C  
ATOM   2564  CZ3 TRP C 213      17.444  87.761  11.237  1.00 32.73           C  
ATOM   2565  CH2 TRP C 213      18.110  88.758  10.506  1.00 34.47           C  
ATOM   2566  N   SER C 214      17.006  80.777   9.269  1.00 30.01           N  
ATOM   2567  CA  SER C 214      16.393  79.493   9.573  1.00 32.37           C  
ATOM   2568  C   SER C 214      17.181  78.613  10.547  1.00 31.60           C  
ATOM   2569  O   SER C 214      18.371  78.836  10.803  1.00 31.22           O  
ATOM   2570  CB  SER C 214      16.144  78.746   8.263  1.00 29.68           C  
ATOM   2571  OG  SER C 214      17.234  78.962   7.386  1.00 30.37           O  
ATOM   2572  N   ILE C 215      16.480  77.639  11.113  1.00 29.87           N  
ATOM   2573  CA  ILE C 215      17.074  76.691  12.039  1.00 31.20           C  
ATOM   2574  C   ILE C 215      16.852  75.316  11.423  1.00 31.80           C  
ATOM   2575  O   ILE C 215      15.777  75.015  10.898  1.00 33.14           O  
ATOM   2576  CB  ILE C 215      16.414  76.737  13.428  1.00 30.27           C  
ATOM   2577  CG1 ILE C 215      16.842  75.497  14.219  1.00 30.08           C  
ATOM   2578  CG2 ILE C 215      14.890  76.843  13.293  1.00 29.47           C  
ATOM   2579  CD1 ILE C 215      16.149  75.324  15.535  1.00 29.00           C  
ATOM   2580  N   ILE C 216      17.866  74.475  11.497  1.00 29.42           N  
ATOM   2581  CA  ILE C 216      17.755  73.176  10.886  1.00 30.45           C  
ATOM   2582  C   ILE C 216      17.946  72.038  11.864  1.00 30.73           C  
ATOM   2583  O   ILE C 216      19.018  71.917  12.468  1.00 32.42           O  
ATOM   2584  CB  ILE C 216      18.771  73.076   9.739  1.00 29.78           C  
ATOM   2585  CG1 ILE C 216      18.451  74.153   8.697  1.00 30.43           C  
ATOM   2586  CG2 ILE C 216      18.724  71.701   9.116  1.00 31.55           C  
ATOM   2587  CD1 ILE C 216      19.329  74.117   7.472  1.00 31.61           C  
ATOM   2588  N   MET C 217      16.902  71.215  12.015  1.00 27.77           N  
ATOM   2589  CA  MET C 217      16.936  70.054  12.912  1.00 27.68           C  
ATOM   2590  C   MET C 217      16.823  68.724  12.155  1.00 25.71           C  
ATOM   2591  O   MET C 217      15.748  68.369  11.647  1.00 26.53           O  
ATOM   2592  CB  MET C 217      15.795  70.106  13.932  1.00 28.59           C  
ATOM   2593  CG  MET C 217      15.793  71.291  14.870  1.00 33.33           C  
ATOM   2594  SD  MET C 217      14.467  71.134  16.099  1.00 40.60           S  
ATOM   2595  CE  MET C 217      12.998  71.215  15.054  1.00 34.69           C  
ATOM   2596  N   ASP C 218      17.925  67.990  12.084  1.00 21.73           N  
ATOM   2597  CA  ASP C 218      17.922  66.698  11.425  1.00 19.70           C  
ATOM   2598  C   ASP C 218      17.214  65.652  12.289  1.00 18.21           C  
ATOM   2599  O   ASP C 218      17.054  65.811  13.501  1.00 11.87           O  
ATOM   2600  CB  ASP C 218      19.357  66.242  11.130  1.00 22.26           C  
ATOM   2601  CG  ASP C 218      19.883  66.784   9.811  1.00 29.26           C  
ATOM   2602  OD1 ASP C 218      19.437  67.879   9.414  1.00 33.05           O  
ATOM   2603  OD2 ASP C 218      20.747  66.132   9.170  1.00 31.73           O  
ATOM   2604  N   SER C 219      16.751  64.600  11.634  1.00 20.98           N  
ATOM   2605  CA  SER C 219      16.112  63.495  12.319  1.00 21.82           C  
ATOM   2606  C   SER C 219      15.273  63.906  13.511  1.00 19.78           C  
ATOM   2607  O   SER C 219      15.685  63.802  14.667  1.00 20.38           O  
ATOM   2608  CB  SER C 219      17.190  62.497  12.754  1.00 23.40           C  
ATOM   2609  OG  SER C 219      16.648  61.489  13.582  1.00 32.05           O  
ATOM   2610  N   VAL C 220      14.081  64.377  13.219  1.00 19.68           N  
ATOM   2611  CA  VAL C 220      13.169  64.789  14.259  1.00 20.68           C  
ATOM   2612  C   VAL C 220      12.490  63.535  14.789  1.00 21.23           C  
ATOM   2613  O   VAL C 220      12.291  62.560  14.057  1.00 20.80           O  
ATOM   2614  CB  VAL C 220      12.104  65.708  13.672  1.00 21.83           C  
ATOM   2615  CG1 VAL C 220      12.761  66.969  13.112  1.00 22.46           C  
ATOM   2616  CG2 VAL C 220      11.345  64.956  12.557  1.00 24.88           C  
ATOM   2617  N   VAL C 221      12.139  63.562  16.063  1.00 20.70           N  
ATOM   2618  CA  VAL C 221      11.446  62.440  16.679  1.00 20.88           C  
ATOM   2619  C   VAL C 221      10.470  63.077  17.645  1.00 21.37           C  
ATOM   2620  O   VAL C 221      10.621  64.251  18.000  1.00 20.98           O  
ATOM   2621  CB  VAL C 221      12.426  61.488  17.422  1.00 22.34           C  
ATOM   2622  CG1 VAL C 221      13.159  60.598  16.418  1.00 18.14           C  
ATOM   2623  CG2 VAL C 221      13.444  62.300  18.198  1.00 21.85           C  
ATOM   2624  N   PRO C 222       9.451  62.322  18.080  1.00 21.21           N  
ATOM   2625  CA  PRO C 222       8.410  62.788  19.012  1.00 21.73           C  
ATOM   2626  C   PRO C 222       8.841  63.763  20.115  1.00 22.02           C  
ATOM   2627  O   PRO C 222       8.181  64.767  20.344  1.00 23.91           O  
ATOM   2628  CB  PRO C 222       7.848  61.484  19.567  1.00 19.03           C  
ATOM   2629  CG  PRO C 222       7.935  60.577  18.394  1.00 17.99           C  
ATOM   2630  CD  PRO C 222       9.323  60.874  17.846  1.00 20.27           C  
ATOM   2631  N   SER C 223       9.943  63.477  20.794  1.00 22.79           N  
ATOM   2632  CA  SER C 223      10.397  64.362  21.858  1.00 23.15           C  
ATOM   2633  C   SER C 223      10.631  65.778  21.317  1.00 25.24           C  
ATOM   2634  O   SER C 223      10.634  66.749  22.085  1.00 26.47           O  
ATOM   2635  CB  SER C 223      11.683  63.824  22.500  1.00 19.28           C  
ATOM   2636  OG  SER C 223      12.800  64.029  21.655  1.00 18.71           O  
ATOM   2637  N   ASP C 224      10.820  65.896  20.002  1.00 24.16           N  
ATOM   2638  CA  ASP C 224      11.042  67.199  19.409  1.00 22.74           C  
ATOM   2639  C   ASP C 224       9.766  68.013  19.227  1.00 23.64           C  
ATOM   2640  O   ASP C 224       9.831  69.229  19.063  1.00 25.64           O  
ATOM   2641  CB  ASP C 224      11.759  67.083  18.069  1.00 25.55           C  
ATOM   2642  CG  ASP C 224      13.184  66.629  18.216  1.00 27.61           C  
ATOM   2643  OD1 ASP C 224      13.838  67.069  19.182  1.00 27.58           O  
ATOM   2644  OD2 ASP C 224      13.649  65.847  17.359  1.00 26.05           O  
ATOM   2645  N   LYS C 225       8.607  67.364  19.260  1.00 23.75           N  
ATOM   2646  CA  LYS C 225       7.340  68.080  19.097  1.00 24.71           C  
ATOM   2647  C   LYS C 225       7.253  69.295  20.035  1.00 25.98           C  
ATOM   2648  O   LYS C 225       7.731  69.250  21.168  1.00 26.15           O  
ATOM   2649  CB  LYS C 225       6.153  67.127  19.352  1.00 20.33           C  
ATOM   2650  N   GLY C 226       6.651  70.381  19.555  1.00 27.40           N  
ATOM   2651  CA  GLY C 226       6.495  71.577  20.372  1.00 27.04           C  
ATOM   2652  C   GLY C 226       6.487  72.873  19.582  1.00 29.45           C  
ATOM   2653  O   GLY C 226       6.606  72.875  18.350  1.00 29.98           O  
ATOM   2654  N   ASN C 227       6.354  73.985  20.295  1.00 29.44           N  
ATOM   2655  CA  ASN C 227       6.346  75.306  19.667  1.00 28.62           C  
ATOM   2656  C   ASN C 227       7.762  75.840  19.517  1.00 27.36           C  
ATOM   2657  O   ASN C 227       8.545  75.804  20.468  1.00 32.21           O  
ATOM   2658  CB  ASN C 227       5.545  76.300  20.510  1.00 27.57           C  
ATOM   2659  CG  ASN C 227       4.151  75.814  20.802  1.00 31.27           C  
ATOM   2660  OD1 ASN C 227       3.440  75.381  19.897  1.00 33.64           O  
ATOM   2661  ND2 ASN C 227       3.745  75.882  22.069  1.00 29.55           N  
ATOM   2662  N   TYR C 228       8.089  76.326  18.326  1.00 23.23           N  
ATOM   2663  CA  TYR C 228       9.394  76.888  18.090  1.00 21.21           C  
ATOM   2664  C   TYR C 228       9.224  78.338  17.693  1.00 23.97           C  
ATOM   2665  O   TYR C 228       8.492  78.668  16.751  1.00 24.11           O  
ATOM   2666  CB  TYR C 228      10.120  76.104  17.028  1.00 17.50           C  
ATOM   2667  CG  TYR C 228      10.507  74.752  17.530  1.00 20.75           C  
ATOM   2668  CD1 TYR C 228       9.549  73.732  17.668  1.00 19.42           C  
ATOM   2669  CD2 TYR C 228      11.835  74.474  17.871  1.00 20.56           C  
ATOM   2670  CE1 TYR C 228       9.912  72.453  18.129  1.00 20.67           C  
ATOM   2671  CE2 TYR C 228      12.210  73.209  18.332  1.00 24.42           C  
ATOM   2672  CZ  TYR C 228      11.249  72.199  18.457  1.00 22.60           C  
ATOM   2673  OH  TYR C 228      11.646  70.950  18.885  1.00 20.28           O  
ATOM   2674  N   THR C 229       9.903  79.210  18.428  1.00 21.42           N  
ATOM   2675  CA  THR C 229       9.783  80.622  18.181  1.00 20.70           C  
ATOM   2676  C   THR C 229      11.070  81.272  17.794  1.00 23.43           C  
ATOM   2677  O   THR C 229      12.084  81.093  18.460  1.00 28.25           O  
ATOM   2678  CB  THR C 229       9.278  81.350  19.418  1.00 19.20           C  
ATOM   2679  OG1 THR C 229       8.070  80.726  19.866  1.00 17.73           O  
ATOM   2680  CG2 THR C 229       9.026  82.828  19.104  1.00 17.08           C  
ATOM   2681  N   CYS C 230      11.033  82.029  16.707  1.00 23.82           N  
ATOM   2682  CA  CYS C 230      12.217  82.750  16.311  1.00 23.84           C  
ATOM   2683  C   CYS C 230      11.996  84.146  16.866  1.00 20.99           C  
ATOM   2684  O   CYS C 230      10.863  84.609  17.005  1.00 18.26           O  
ATOM   2685  CB  CYS C 230      12.372  82.809  14.787  1.00 24.53           C  
ATOM   2686  SG  CYS C 230      10.972  83.597  13.956  1.00 32.83           S  
ATOM   2687  N   ILE C 231      13.088  84.794  17.227  1.00 21.07           N  
ATOM   2688  CA  ILE C 231      13.017  86.139  17.733  1.00 20.73           C  
ATOM   2689  C   ILE C 231      14.074  86.958  17.047  1.00 20.21           C  
ATOM   2690  O   ILE C 231      15.268  86.696  17.185  1.00 23.00           O  
ATOM   2691  CB  ILE C 231      13.219  86.178  19.239  1.00 21.96           C  
ATOM   2692  CG1 ILE C 231      11.977  85.587  19.911  1.00 24.53           C  
ATOM   2693  CG2 ILE C 231      13.441  87.599  19.695  1.00 22.81           C  
ATOM   2694  CD1 ILE C 231      11.996  85.646  21.404  1.00 23.14           C  
ATOM   2695  N   VAL C 232      13.611  87.942  16.289  1.00 19.29           N  
ATOM   2696  CA  VAL C 232      14.465  88.840  15.541  1.00 19.44           C  
ATOM   2697  C   VAL C 232      14.383  90.208  16.196  1.00 21.76           C  
ATOM   2698  O   VAL C 232      13.288  90.701  16.494  1.00 21.03           O  
ATOM   2699  CB  VAL C 232      13.988  88.908  14.076  1.00 19.51           C  
ATOM   2700  CG1 VAL C 232      14.773  89.967  13.307  1.00 17.13           C  
ATOM   2701  CG2 VAL C 232      14.140  87.526  13.429  1.00 14.77           C  
ATOM   2702  N   GLU C 233      15.534  90.825  16.429  1.00 25.67           N  
ATOM   2703  CA  GLU C 233      15.545  92.139  17.077  1.00 31.03           C  
ATOM   2704  C   GLU C 233      16.849  92.913  16.937  1.00 30.46           C  
ATOM   2705  O   GLU C 233      17.919  92.325  16.721  1.00 29.36           O  
ATOM   2706  CB  GLU C 233      15.239  91.990  18.573  1.00 36.37           C  
ATOM   2707  CG  GLU C 233      16.050  90.880  19.245  1.00 46.95           C  
ATOM   2708  CD  GLU C 233      15.754  90.715  20.733  1.00 53.41           C  
ATOM   2709  OE1 GLU C 233      14.566  90.756  21.131  1.00 56.18           O  
ATOM   2710  OE2 GLU C 233      16.718  90.524  21.507  1.00 57.66           O  
ATOM   2711  N   ASN C 234      16.736  94.237  17.049  1.00 28.10           N  
ATOM   2712  CA  ASN C 234      17.882  95.138  17.006  1.00 25.72           C  
ATOM   2713  C   ASN C 234      17.582  96.272  17.977  1.00 26.47           C  
ATOM   2714  O   ASN C 234      16.581  96.218  18.699  1.00 21.44           O  
ATOM   2715  CB  ASN C 234      18.165  95.684  15.589  1.00 23.03           C  
ATOM   2716  CG  ASN C 234      16.982  96.429  14.971  1.00 22.54           C  
ATOM   2717  OD1 ASN C 234      16.055  96.847  15.662  1.00 20.57           O  
ATOM   2718  ND2 ASN C 234      17.033  96.616  13.649  1.00 21.61           N  
ATOM   2719  N   GLU C 235      18.441  97.290  17.995  1.00 28.30           N  
ATOM   2720  CA  GLU C 235      18.285  98.425  18.902  1.00 28.22           C  
ATOM   2721  C   GLU C 235      16.958  99.154  18.725  1.00 27.94           C  
ATOM   2722  O   GLU C 235      16.587  99.993  19.550  1.00 31.06           O  
ATOM   2723  CB  GLU C 235      19.462  99.411  18.711  1.00 25.36           C  
ATOM   2724  N   TYR C 236      16.227  98.825  17.667  1.00 26.33           N  
ATOM   2725  CA  TYR C 236      14.975  99.519  17.408  1.00 24.94           C  
ATOM   2726  C   TYR C 236      13.699  98.712  17.401  1.00 23.35           C  
ATOM   2727  O   TYR C 236      12.638  99.234  17.069  1.00 24.79           O  
ATOM   2728  CB  TYR C 236      15.091 100.261  16.091  1.00 26.39           C  
ATOM   2729  CG  TYR C 236      16.200 101.262  16.119  1.00 30.09           C  
ATOM   2730  CD1 TYR C 236      17.475 100.930  15.673  1.00 33.98           C  
ATOM   2731  CD2 TYR C 236      15.986 102.537  16.641  1.00 31.20           C  
ATOM   2732  CE1 TYR C 236      18.518 101.854  15.747  1.00 38.05           C  
ATOM   2733  CE2 TYR C 236      17.010 103.464  16.723  1.00 34.80           C  
ATOM   2734  CZ  TYR C 236      18.275 103.124  16.275  1.00 36.70           C  
ATOM   2735  OH  TYR C 236      19.288 104.051  16.348  1.00 37.77           O  
ATOM   2736  N   GLY C 237      13.785  97.441  17.748  1.00 21.00           N  
ATOM   2737  CA  GLY C 237      12.589  96.635  17.755  1.00 21.08           C  
ATOM   2738  C   GLY C 237      12.845  95.149  17.777  1.00 23.32           C  
ATOM   2739  O   GLY C 237      13.970  94.683  17.576  1.00 25.54           O  
ATOM   2740  N   SER C 238      11.781  94.400  18.026  1.00 23.96           N  
ATOM   2741  CA  SER C 238      11.863  92.959  18.077  1.00 26.82           C  
ATOM   2742  C   SER C 238      10.568  92.361  17.585  1.00 26.82           C  
ATOM   2743  O   SER C 238       9.491  92.723  18.044  1.00 26.82           O  
ATOM   2744  CB  SER C 238      12.100  92.499  19.511  1.00 29.70           C  
ATOM   2745  OG  SER C 238      11.817  91.115  19.650  1.00 36.31           O  
ATOM   2746  N   ILE C 239      10.667  91.443  16.644  1.00 27.83           N  
ATOM   2747  CA  ILE C 239       9.469  90.799  16.144  1.00 28.61           C  
ATOM   2748  C   ILE C 239       9.658  89.322  16.432  1.00 28.68           C  
ATOM   2749  O   ILE C 239      10.756  88.898  16.768  1.00 29.51           O  
ATOM   2750  CB  ILE C 239       9.257  91.109  14.629  1.00 26.56           C  
ATOM   2751  CG1 ILE C 239      10.404  90.563  13.767  1.00 24.93           C  
ATOM   2752  CG2 ILE C 239       9.188  92.616  14.450  1.00 24.91           C  
ATOM   2753  CD1 ILE C 239      10.290  90.951  12.302  1.00 18.53           C  
ATOM   2754  N   ASN C 240       8.597  88.542  16.334  1.00 30.20           N  
ATOM   2755  CA  ASN C 240       8.704  87.119  16.624  1.00 31.02           C  
ATOM   2756  C   ASN C 240       7.642  86.350  15.872  1.00 29.98           C  
ATOM   2757  O   ASN C 240       6.700  86.927  15.329  1.00 28.85           O  
ATOM   2758  CB  ASN C 240       8.506  86.884  18.108  1.00 33.77           C  
ATOM   2759  CG  ASN C 240       7.172  87.400  18.582  1.00 37.07           C  
ATOM   2760  OD1 ASN C 240       6.119  86.900  18.176  1.00 42.61           O  
ATOM   2761  ND2 ASN C 240       7.202  88.420  19.430  1.00 38.84           N  
ATOM   2762  N   HIS C 241       7.785  85.035  15.864  1.00 28.89           N  
ATOM   2763  CA  HIS C 241       6.843  84.176  15.173  1.00 27.29           C  
ATOM   2764  C   HIS C 241       6.976  82.817  15.805  1.00 23.45           C  
ATOM   2765  O   HIS C 241       8.061  82.458  16.234  1.00 26.39           O  
ATOM   2766  CB  HIS C 241       7.211  84.099  13.690  1.00 30.59           C  
ATOM   2767  CG  HIS C 241       6.207  83.367  12.862  1.00 32.22           C  
ATOM   2768  ND1 HIS C 241       4.926  83.832  12.667  1.00 31.08           N  
ATOM   2769  CD2 HIS C 241       6.278  82.175  12.225  1.00 33.07           C  
ATOM   2770  CE1 HIS C 241       4.246  82.958  11.950  1.00 31.43           C  
ATOM   2771  NE2 HIS C 241       5.043  81.942  11.670  1.00 33.47           N  
ATOM   2772  N   THR C 242       5.892  82.065  15.891  1.00 21.23           N  
ATOM   2773  CA  THR C 242       5.989  80.740  16.479  1.00 22.00           C  
ATOM   2774  C   THR C 242       5.431  79.676  15.556  1.00 22.03           C  
ATOM   2775  O   THR C 242       4.379  79.859  14.961  1.00 22.22           O  
ATOM   2776  CB  THR C 242       5.243  80.626  17.831  1.00 21.58           C  
ATOM   2777  OG1 THR C 242       5.804  81.543  18.782  1.00 22.60           O  
ATOM   2778  CG2 THR C 242       5.379  79.195  18.380  1.00 19.21           C  
ATOM   2779  N   TYR C 243       6.151  78.566  15.439  1.00 22.25           N  
ATOM   2780  CA  TYR C 243       5.733  77.447  14.608  1.00 21.31           C  
ATOM   2781  C   TYR C 243       5.419  76.241  15.487  1.00 23.35           C  
ATOM   2782  O   TYR C 243       6.097  75.993  16.485  1.00 23.43           O  
ATOM   2783  CB  TYR C 243       6.841  77.033  13.635  1.00 20.88           C  
ATOM   2784  CG  TYR C 243       7.171  78.001  12.520  1.00 24.64           C  
ATOM   2785  CD1 TYR C 243       8.263  78.866  12.621  1.00 28.69           C  
ATOM   2786  CD2 TYR C 243       6.423  78.020  11.342  1.00 25.17           C  
ATOM   2787  CE1 TYR C 243       8.607  79.732  11.569  1.00 30.11           C  
ATOM   2788  CE2 TYR C 243       6.748  78.873  10.286  1.00 26.09           C  
ATOM   2789  CZ  TYR C 243       7.841  79.730  10.399  1.00 30.63           C  
ATOM   2790  OH  TYR C 243       8.159  80.594   9.359  1.00 29.14           O  
ATOM   2791  N   GLN C 244       4.393  75.482  15.119  1.00 26.94           N  
ATOM   2792  CA  GLN C 244       4.051  74.268  15.862  1.00 26.95           C  
ATOM   2793  C   GLN C 244       4.747  73.121  15.120  1.00 25.77           C  
ATOM   2794  O   GLN C 244       4.816  73.131  13.893  1.00 25.20           O  
ATOM   2795  CB  GLN C 244       2.523  74.055  15.862  1.00 24.54           C  
ATOM   2796  N   LEU C 245       5.309  72.161  15.839  1.00 24.52           N  
ATOM   2797  CA  LEU C 245       5.927  71.042  15.144  1.00 25.28           C  
ATOM   2798  C   LEU C 245       5.346  69.734  15.644  1.00 27.63           C  
ATOM   2799  O   LEU C 245       5.373  69.426  16.842  1.00 29.59           O  
ATOM   2800  CB  LEU C 245       7.452  71.016  15.297  1.00 21.65           C  
ATOM   2801  CG  LEU C 245       8.117  70.106  14.242  1.00 20.36           C  
ATOM   2802  CD1 LEU C 245       9.615  70.306  14.205  1.00 24.33           C  
ATOM   2803  CD2 LEU C 245       7.816  68.680  14.535  1.00 14.95           C  
ATOM   2804  N   ASP C 246       4.799  68.965  14.719  1.00 26.43           N  
ATOM   2805  CA  ASP C 246       4.250  67.686  15.101  1.00 29.44           C  
ATOM   2806  C   ASP C 246       4.981  66.611  14.314  1.00 27.53           C  
ATOM   2807  O   ASP C 246       5.312  66.802  13.142  1.00 26.80           O  
ATOM   2808  CB  ASP C 246       2.742  67.652  14.842  1.00 35.20           C  
ATOM   2809  CG  ASP C 246       2.071  66.459  15.486  1.00 40.72           C  
ATOM   2810  OD1 ASP C 246       2.382  66.148  16.658  1.00 46.06           O  
ATOM   2811  OD2 ASP C 246       1.222  65.831  14.827  1.00 46.06           O  
ATOM   2812  N   VAL C 247       5.258  65.494  14.979  1.00 26.16           N  
ATOM   2813  CA  VAL C 247       5.969  64.384  14.356  1.00 25.26           C  
ATOM   2814  C   VAL C 247       5.176  63.095  14.468  1.00 23.62           C  
ATOM   2815  O   VAL C 247       4.566  62.817  15.494  1.00 25.90           O  
ATOM   2816  CB  VAL C 247       7.339  64.176  15.023  1.00 26.99           C  
ATOM   2817  CG1 VAL C 247       8.102  63.050  14.327  1.00 25.56           C  
ATOM   2818  CG2 VAL C 247       8.134  65.487  14.983  1.00 27.97           C  
ATOM   2819  N   VAL C 248       5.178  62.302  13.407  1.00 23.68           N  
ATOM   2820  CA  VAL C 248       4.450  61.036  13.423  1.00 22.76           C  
ATOM   2821  C   VAL C 248       5.341  59.916  12.956  1.00 21.37           C  
ATOM   2822  O   VAL C 248       5.891  59.967  11.860  1.00 20.51           O  
ATOM   2823  CB  VAL C 248       3.219  61.070  12.500  1.00 25.18           C  
ATOM   2824  CG1 VAL C 248       2.516  59.747  12.540  1.00 26.83           C  
ATOM   2825  CG2 VAL C 248       2.268  62.158  12.939  1.00 27.60           C  
ATOM   2826  N   GLU C 249       5.487  58.905  13.798  1.00 21.73           N  
ATOM   2827  CA  GLU C 249       6.309  57.751  13.465  1.00 22.92           C  
ATOM   2828  C   GLU C 249       5.482  56.872  12.543  1.00 22.68           C  
ATOM   2829  O   GLU C 249       4.396  56.429  12.913  1.00 23.91           O  
ATOM   2830  CB  GLU C 249       6.676  56.985  14.737  1.00 26.29           C  
ATOM   2831  CG  GLU C 249       7.516  57.809  15.705  1.00 31.97           C  
ATOM   2832  CD  GLU C 249       7.665  57.166  17.067  1.00 33.28           C  
ATOM   2833  OE1 GLU C 249       6.634  56.764  17.660  1.00 34.08           O  
ATOM   2834  OE2 GLU C 249       8.821  57.078  17.545  1.00 38.39           O  
ATOM   2835  N   ARG C 250       5.983  56.653  11.331  1.00 21.97           N  
ATOM   2836  CA  ARG C 250       5.287  55.817  10.350  1.00 21.93           C  
ATOM   2837  C   ARG C 250       5.770  54.370  10.477  1.00 22.66           C  
ATOM   2838  O   ARG C 250       6.937  54.124  10.771  1.00 24.52           O  
ATOM   2839  CB  ARG C 250       5.517  56.318   8.898  1.00 16.96           C  
ATOM   2840  CG  ARG C 250       5.046  57.757   8.601  1.00 15.09           C  
ATOM   2841  CD  ARG C 250       3.639  58.052   9.132  1.00 15.22           C  
ATOM   2842  NE  ARG C 250       2.575  57.350   8.408  1.00 19.14           N  
ATOM   2843  CZ  ARG C 250       2.213  57.599   7.147  1.00 21.02           C  
ATOM   2844  NH1 ARG C 250       2.814  58.545   6.421  1.00 17.60           N  
ATOM   2845  NH2 ARG C 250       1.224  56.904   6.614  1.00 20.70           N  
ATOM   2846  N   SER C 251       4.872  53.418  10.227  1.00 22.50           N  
ATOM   2847  CA  SER C 251       5.185  51.996  10.327  1.00 20.15           C  
ATOM   2848  C   SER C 251       4.857  51.240   9.044  1.00 20.59           C  
ATOM   2849  O   SER C 251       3.775  50.684   8.905  1.00 22.59           O  
ATOM   2850  CB  SER C 251       4.415  51.397  11.498  1.00 17.88           C  
ATOM   2851  N   PRO C 252       5.790  51.231   8.082  1.00 21.78           N  
ATOM   2852  CA  PRO C 252       5.620  50.545   6.795  1.00 19.87           C  
ATOM   2853  C   PRO C 252       5.919  49.039   6.815  1.00 20.11           C  
ATOM   2854  O   PRO C 252       6.909  48.579   6.257  1.00 19.68           O  
ATOM   2855  CB  PRO C 252       6.558  51.325   5.876  1.00 18.74           C  
ATOM   2856  CG  PRO C 252       7.683  51.688   6.817  1.00 16.52           C  
ATOM   2857  CD  PRO C 252       6.901  52.199   8.009  1.00 19.16           C  
ATOM   2858  N   HIS C 253       5.037  48.286   7.460  1.00 21.28           N  
ATOM   2859  CA  HIS C 253       5.145  46.837   7.575  1.00 22.70           C  
ATOM   2860  C   HIS C 253       3.741  46.321   7.333  1.00 24.02           C  
ATOM   2861  O   HIS C 253       2.789  47.098   7.359  1.00 22.74           O  
ATOM   2862  CB  HIS C 253       5.562  46.452   8.994  1.00 27.11           C  
ATOM   2863  CG  HIS C 253       6.654  47.308   9.549  1.00 31.94           C  
ATOM   2864  ND1 HIS C 253       7.941  47.295   9.045  1.00 32.68           N  
ATOM   2865  CD2 HIS C 253       6.640  48.249  10.524  1.00 31.62           C  
ATOM   2866  CE1 HIS C 253       8.669  48.197   9.681  1.00 31.87           C  
ATOM   2867  NE2 HIS C 253       7.904  48.791  10.581  1.00 35.22           N  
ATOM   2868  N   ARG C 254       3.598  45.019   7.098  1.00 24.92           N  
ATOM   2869  CA  ARG C 254       2.270  44.462   6.894  1.00 23.63           C  
ATOM   2870  C   ARG C 254       1.585  44.552   8.252  1.00 22.63           C  
ATOM   2871  O   ARG C 254       2.228  44.807   9.264  1.00 22.04           O  
ATOM   2872  CB  ARG C 254       2.341  42.998   6.417  1.00 27.54           C  
ATOM   2873  CG  ARG C 254       2.634  41.931   7.475  1.00 27.97           C  
ATOM   2874  CD  ARG C 254       4.088  41.902   7.923  1.00 33.71           C  
ATOM   2875  NE  ARG C 254       4.692  40.565   7.832  1.00 36.33           N  
ATOM   2876  CZ  ARG C 254       4.129  39.433   8.259  1.00 35.54           C  
ATOM   2877  NH1 ARG C 254       2.924  39.428   8.813  1.00 37.78           N  
ATOM   2878  NH2 ARG C 254       4.781  38.291   8.134  1.00 34.24           N  
ATOM   2879  N   PRO C 255       0.273  44.352   8.295  1.00 21.63           N  
ATOM   2880  CA  PRO C 255      -0.401  44.439   9.592  1.00 20.34           C  
ATOM   2881  C   PRO C 255       0.174  43.450  10.618  1.00 18.84           C  
ATOM   2882  O   PRO C 255       0.774  42.438  10.250  1.00 12.88           O  
ATOM   2883  CB  PRO C 255      -1.868  44.137   9.238  1.00 21.72           C  
ATOM   2884  CG  PRO C 255      -1.971  44.563   7.801  1.00 20.11           C  
ATOM   2885  CD  PRO C 255      -0.679  44.050   7.215  1.00 20.05           C  
ATOM   2886  N   ILE C 256      -0.039  43.756  11.895  1.00 20.37           N  
ATOM   2887  CA  ILE C 256       0.420  42.930  13.006  1.00 22.83           C  
ATOM   2888  C   ILE C 256      -0.787  42.468  13.804  1.00 23.74           C  
ATOM   2889  O   ILE C 256      -1.609  43.285  14.215  1.00 24.91           O  
ATOM   2890  CB  ILE C 256       1.311  43.736  13.967  1.00 24.50           C  
ATOM   2891  CG1 ILE C 256       2.645  44.078  13.294  1.00 28.22           C  
ATOM   2892  CG2 ILE C 256       1.515  42.961  15.260  1.00 25.29           C  
ATOM   2893  CD1 ILE C 256       3.509  45.053  14.105  1.00 26.67           C  
ATOM   2894  N   LEU C 257      -0.904  41.166  14.020  1.00 23.80           N  
ATOM   2895  CA  LEU C 257      -2.021  40.649  14.799  1.00 26.23           C  
ATOM   2896  C   LEU C 257      -1.551  40.320  16.212  1.00 29.30           C  
ATOM   2897  O   LEU C 257      -0.417  39.863  16.413  1.00 33.25           O  
ATOM   2898  CB  LEU C 257      -2.599  39.381  14.157  1.00 25.64           C  
ATOM   2899  CG  LEU C 257      -3.228  39.407  12.760  1.00 23.19           C  
ATOM   2900  CD1 LEU C 257      -4.099  38.165  12.573  1.00 20.69           C  
ATOM   2901  CD2 LEU C 257      -4.075  40.640  12.618  1.00 23.03           C  
ATOM   2902  N   GLN C 258      -2.415  40.545  17.198  1.00 30.61           N  
ATOM   2903  CA  GLN C 258      -2.059  40.254  18.581  1.00 29.32           C  
ATOM   2904  C   GLN C 258      -1.941  38.753  18.760  1.00 27.98           C  
ATOM   2905  O   GLN C 258      -2.900  38.031  18.520  1.00 31.09           O  
ATOM   2906  CB  GLN C 258      -3.122  40.796  19.527  1.00 30.03           C  
ATOM   2907  CG  GLN C 258      -2.850  40.463  20.974  1.00 34.47           C  
ATOM   2908  CD  GLN C 258      -1.480  40.947  21.428  1.00 38.66           C  
ATOM   2909  OE1 GLN C 258      -1.223  42.157  21.488  1.00 39.42           O  
ATOM   2910  NE2 GLN C 258      -0.588  40.003  21.742  1.00 37.71           N  
ATOM   2911  N   ALA C 259      -0.767  38.284  19.173  1.00 27.96           N  
ATOM   2912  CA  ALA C 259      -0.537  36.852  19.378  1.00 27.37           C  
ATOM   2913  C   ALA C 259      -1.561  36.235  20.335  1.00 28.06           C  
ATOM   2914  O   ALA C 259      -1.946  36.846  21.334  1.00 30.84           O  
ATOM   2915  CB  ALA C 259       0.866  36.624  19.901  1.00 26.25           C  
ATOM   2916  N   GLY C 260      -2.002  35.022  20.023  1.00 26.23           N  
ATOM   2917  CA  GLY C 260      -2.987  34.369  20.867  1.00 24.83           C  
ATOM   2918  C   GLY C 260      -4.413  34.588  20.383  1.00 24.40           C  
ATOM   2919  O   GLY C 260      -5.319  33.817  20.718  1.00 23.93           O  
ATOM   2920  N   LEU C 261      -4.616  35.635  19.586  1.00 23.23           N  
ATOM   2921  CA  LEU C 261      -5.940  35.945  19.062  1.00 23.82           C  
ATOM   2922  C   LEU C 261      -6.033  35.674  17.559  1.00 22.36           C  
ATOM   2923  O   LEU C 261      -5.151  36.065  16.793  1.00 23.40           O  
ATOM   2924  CB  LEU C 261      -6.290  37.408  19.369  1.00 23.93           C  
ATOM   2925  CG  LEU C 261      -6.306  37.728  20.870  1.00 25.10           C  
ATOM   2926  CD1 LEU C 261      -6.738  39.161  21.121  1.00 23.16           C  
ATOM   2927  CD2 LEU C 261      -7.263  36.780  21.568  1.00 25.14           C  
ATOM   2928  N   PRO C 262      -7.102  34.980  17.123  1.00 19.74           N  
ATOM   2929  CA  PRO C 262      -8.162  34.490  18.011  1.00 19.17           C  
ATOM   2930  C   PRO C 262      -7.691  33.253  18.773  1.00 19.92           C  
ATOM   2931  O   PRO C 262      -6.726  32.595  18.378  1.00 23.60           O  
ATOM   2932  CB  PRO C 262      -9.298  34.186  17.044  1.00 16.73           C  
ATOM   2933  CG  PRO C 262      -8.557  33.657  15.869  1.00 19.42           C  
ATOM   2934  CD  PRO C 262      -7.358  34.578  15.730  1.00 18.71           C  
ATOM   2935  N   ALA C 263      -8.365  32.935  19.865  1.00 18.35           N  
ATOM   2936  CA  ALA C 263      -7.984  31.777  20.665  1.00 16.67           C  
ATOM   2937  C   ALA C 263      -8.986  30.625  20.495  1.00 16.15           C  
ATOM   2938  O   ALA C 263     -10.167  30.857  20.212  1.00 13.76           O  
ATOM   2939  CB  ALA C 263      -7.885  32.188  22.143  1.00 10.34           C  
ATOM   2940  N   ASN C 264      -8.519  29.391  20.664  1.00 15.66           N  
ATOM   2941  CA  ASN C 264      -9.398  28.235  20.552  1.00 17.87           C  
ATOM   2942  C   ASN C 264     -10.527  28.337  21.539  1.00 21.99           C  
ATOM   2943  O   ASN C 264     -10.401  28.955  22.592  1.00 22.33           O  
ATOM   2944  CB  ASN C 264      -8.671  26.942  20.856  1.00 12.39           C  
ATOM   2945  CG  ASN C 264      -7.492  26.751  20.002  1.00 15.71           C  
ATOM   2946  OD1 ASN C 264      -7.365  27.385  18.951  1.00 21.40           O  
ATOM   2947  ND2 ASN C 264      -6.605  25.864  20.420  1.00 15.37           N  
ATOM   2948  N   LYS C 265     -11.633  27.698  21.198  1.00 27.16           N  
ATOM   2949  CA  LYS C 265     -12.779  27.698  22.062  1.00 29.98           C  
ATOM   2950  C   LYS C 265     -13.535  26.406  21.881  1.00 33.16           C  
ATOM   2951  O   LYS C 265     -13.561  25.836  20.789  1.00 33.86           O  
ATOM   2952  CB  LYS C 265     -13.676  28.885  21.749  1.00 31.12           C  
ATOM   2953  CG  LYS C 265     -13.107  30.204  22.198  1.00 34.79           C  
ATOM   2954  CD  LYS C 265     -14.175  31.020  22.890  1.00 38.68           C  
ATOM   2955  CE  LYS C 265     -14.842  30.209  23.998  1.00 39.58           C  
ATOM   2956  NZ  LYS C 265     -15.917  30.961  24.721  1.00 42.74           N  
ATOM   2957  N   THR C 266     -14.113  25.938  22.983  1.00 36.06           N  
ATOM   2958  CA  THR C 266     -14.924  24.731  23.004  1.00 35.45           C  
ATOM   2959  C   THR C 266     -16.239  25.204  23.604  1.00 36.72           C  
ATOM   2960  O   THR C 266     -16.251  25.914  24.608  1.00 36.43           O  
ATOM   2961  CB  THR C 266     -14.312  23.614  23.890  1.00 34.61           C  
ATOM   2962  OG1 THR C 266     -13.030  23.228  23.380  1.00 33.36           O  
ATOM   2963  CG2 THR C 266     -15.209  22.394  23.883  1.00 36.82           C  
ATOM   2964  N   VAL C 267     -17.345  24.844  22.967  1.00 38.26           N  
ATOM   2965  CA  VAL C 267     -18.656  25.259  23.447  1.00 38.56           C  
ATOM   2966  C   VAL C 267     -19.683  24.156  23.247  1.00 38.55           C  
ATOM   2967  O   VAL C 267     -19.424  23.159  22.564  1.00 38.76           O  
ATOM   2968  CB  VAL C 267     -19.143  26.519  22.703  1.00 40.83           C  
ATOM   2969  CG1 VAL C 267     -18.210  27.686  22.979  1.00 40.93           C  
ATOM   2970  CG2 VAL C 267     -19.205  26.239  21.203  1.00 39.54           C  
ATOM   2971  N   ALA C 268     -20.855  24.350  23.846  1.00 37.39           N  
ATOM   2972  CA  ALA C 268     -21.936  23.383  23.754  1.00 35.66           C  
ATOM   2973  C   ALA C 268     -22.817  23.723  22.578  1.00 37.65           C  
ATOM   2974  O   ALA C 268     -22.906  24.894  22.180  1.00 37.10           O  
ATOM   2975  CB  ALA C 268     -22.763  23.384  25.032  1.00 29.94           C  
ATOM   2976  N   LEU C 269     -23.455  22.697  22.016  1.00 38.13           N  
ATOM   2977  CA  LEU C 269     -24.353  22.907  20.893  1.00 38.56           C  
ATOM   2978  C   LEU C 269     -25.342  23.986  21.303  1.00 36.95           C  
ATOM   2979  O   LEU C 269     -25.896  23.939  22.402  1.00 35.46           O  
ATOM   2980  CB  LEU C 269     -25.107  21.618  20.546  1.00 41.88           C  
ATOM   2981  CG  LEU C 269     -24.367  20.513  19.776  1.00 45.08           C  
ATOM   2982  CD1 LEU C 269     -25.219  19.255  19.795  1.00 45.20           C  
ATOM   2983  CD2 LEU C 269     -24.075  20.950  18.332  1.00 44.21           C  
ATOM   2984  N   GLY C 270     -25.536  24.970  20.428  1.00 37.35           N  
ATOM   2985  CA  GLY C 270     -26.475  26.039  20.715  1.00 41.09           C  
ATOM   2986  C   GLY C 270     -25.854  27.306  21.258  1.00 44.16           C  
ATOM   2987  O   GLY C 270     -26.449  28.383  21.160  1.00 44.38           O  
ATOM   2988  N   SER C 271     -24.663  27.180  21.839  1.00 46.03           N  
ATOM   2989  CA  SER C 271     -23.955  28.322  22.404  1.00 45.83           C  
ATOM   2990  C   SER C 271     -23.561  29.299  21.303  1.00 44.90           C  
ATOM   2991  O   SER C 271     -23.231  28.890  20.182  1.00 43.94           O  
ATOM   2992  CB  SER C 271     -22.670  27.866  23.115  1.00 49.81           C  
ATOM   2993  OG  SER C 271     -22.929  27.020  24.222  1.00 56.88           O  
ATOM   2994  N   ASN C 272     -23.600  30.590  21.615  1.00 41.88           N  
ATOM   2995  CA  ASN C 272     -23.174  31.584  20.645  1.00 38.98           C  
ATOM   2996  C   ASN C 272     -21.690  31.748  20.916  1.00 35.50           C  
ATOM   2997  O   ASN C 272     -21.214  31.416  21.998  1.00 33.49           O  
ATOM   2998  CB  ASN C 272     -23.915  32.895  20.849  1.00 41.04           C  
ATOM   2999  CG  ASN C 272     -25.408  32.687  20.920  1.00 46.46           C  
ATOM   3000  OD1 ASN C 272     -25.981  31.909  20.141  1.00 46.53           O  
ATOM   3001  ND2 ASN C 272     -26.060  33.378  21.859  1.00 51.03           N  
ATOM   3002  N   VAL C 273     -20.945  32.233  19.938  1.00 30.73           N  
ATOM   3003  CA  VAL C 273     -19.523  32.371  20.150  1.00 26.03           C  
ATOM   3004  C   VAL C 273     -18.968  33.589  19.476  1.00 26.46           C  
ATOM   3005  O   VAL C 273     -19.548  34.110  18.527  1.00 27.70           O  
ATOM   3006  CB  VAL C 273     -18.752  31.091  19.696  1.00 21.90           C  
ATOM   3007  CG1 VAL C 273     -19.540  30.334  18.696  1.00 23.17           C  
ATOM   3008  CG2 VAL C 273     -17.413  31.454  19.105  1.00 22.47           C  
ATOM   3009  N   GLU C 274     -17.849  34.055  20.009  1.00 26.21           N  
ATOM   3010  CA  GLU C 274     -17.178  35.221  19.483  1.00 26.48           C  
ATOM   3011  C   GLU C 274     -15.674  35.008  19.496  1.00 25.70           C  
ATOM   3012  O   GLU C 274     -15.096  34.546  20.483  1.00 25.98           O  
ATOM   3013  CB  GLU C 274     -17.523  36.456  20.320  1.00 29.43           C  
ATOM   3014  CG  GLU C 274     -18.979  36.906  20.252  1.00 33.68           C  
ATOM   3015  CD  GLU C 274     -19.286  38.053  21.222  1.00 39.02           C  
ATOM   3016  OE1 GLU C 274     -19.346  37.812  22.449  1.00 41.10           O  
ATOM   3017  OE2 GLU C 274     -19.464  39.202  20.763  1.00 40.77           O  
ATOM   3018  N   PHE C 275     -15.045  35.325  18.380  1.00 24.78           N  
ATOM   3019  CA  PHE C 275     -13.607  35.226  18.286  1.00 25.74           C  
ATOM   3020  C   PHE C 275     -13.142  36.677  18.197  1.00 27.16           C  
ATOM   3021  O   PHE C 275     -13.845  37.523  17.627  1.00 25.36           O  
ATOM   3022  CB  PHE C 275     -13.186  34.470  17.036  1.00 26.12           C  
ATOM   3023  CG  PHE C 275     -13.492  33.005  17.075  1.00 27.13           C  
ATOM   3024  CD1 PHE C 275     -12.705  32.134  17.823  1.00 22.91           C  
ATOM   3025  CD2 PHE C 275     -14.549  32.487  16.321  1.00 25.35           C  
ATOM   3026  CE1 PHE C 275     -12.959  30.761  17.820  1.00 25.31           C  
ATOM   3027  CE2 PHE C 275     -14.816  31.118  16.310  1.00 25.91           C  
ATOM   3028  CZ  PHE C 275     -14.019  30.248  17.062  1.00 25.21           C  
ATOM   3029  N   MET C 276     -11.972  36.966  18.770  1.00 25.71           N  
ATOM   3030  CA  MET C 276     -11.430  38.318  18.751  1.00 22.58           C  
ATOM   3031  C   MET C 276     -10.200  38.355  17.895  1.00 20.59           C  
ATOM   3032  O   MET C 276      -9.556  37.348  17.658  1.00 19.74           O  
ATOM   3033  CB  MET C 276     -11.035  38.787  20.152  1.00 26.12           C  
ATOM   3034  CG  MET C 276     -12.043  38.503  21.241  1.00 31.63           C  
ATOM   3035  SD  MET C 276     -11.506  39.129  22.838  1.00 37.95           S  
ATOM   3036  CE  MET C 276     -12.476  40.645  22.901  1.00 38.28           C  
ATOM   3037  N   CYS C 277      -9.870  39.542  17.437  1.00 21.82           N  
ATOM   3038  CA  CYS C 277      -8.693  39.712  16.624  1.00 24.09           C  
ATOM   3039  C   CYS C 277      -8.268  41.155  16.843  1.00 24.67           C  
ATOM   3040  O   CYS C 277      -9.090  42.070  16.720  1.00 24.31           O  
ATOM   3041  CB  CYS C 277      -9.032  39.465  15.158  1.00 25.66           C  
ATOM   3042  SG  CYS C 277      -7.601  39.335  14.034  1.00 36.19           S  
ATOM   3043  N   LYS C 278      -6.997  41.346  17.191  1.00 22.78           N  
ATOM   3044  CA  LYS C 278      -6.447  42.669  17.427  1.00 24.41           C  
ATOM   3045  C   LYS C 278      -5.415  42.934  16.340  1.00 25.39           C  
ATOM   3046  O   LYS C 278      -4.436  42.202  16.208  1.00 27.47           O  
ATOM   3047  CB  LYS C 278      -5.799  42.724  18.813  1.00 26.59           C  
ATOM   3048  CG  LYS C 278      -6.289  43.851  19.715  1.00 29.43           C  
ATOM   3049  CD  LYS C 278      -5.511  45.153  19.490  1.00 34.81           C  
ATOM   3050  CE  LYS C 278      -5.844  46.245  20.541  1.00 37.96           C  
ATOM   3051  NZ  LYS C 278      -5.486  45.905  21.970  1.00 38.72           N  
ATOM   3052  N   VAL C 279      -5.637  43.988  15.565  1.00 25.52           N  
ATOM   3053  CA  VAL C 279      -4.750  44.337  14.459  1.00 22.77           C  
ATOM   3054  C   VAL C 279      -4.137  45.724  14.649  1.00 23.39           C  
ATOM   3055  O   VAL C 279      -4.774  46.609  15.224  1.00 22.54           O  
ATOM   3056  CB  VAL C 279      -5.544  44.342  13.112  1.00 20.14           C  
ATOM   3057  CG1 VAL C 279      -4.600  44.517  11.946  1.00 20.78           C  
ATOM   3058  CG2 VAL C 279      -6.359  43.065  12.976  1.00 15.08           C  
ATOM   3059  N   TYR C 280      -2.892  45.894  14.207  1.00 22.60           N  
ATOM   3060  CA  TYR C 280      -2.239  47.199  14.249  1.00 23.56           C  
ATOM   3061  C   TYR C 280      -1.693  47.409  12.857  1.00 23.30           C  
ATOM   3062  O   TYR C 280      -1.039  46.523  12.311  1.00 25.95           O  
ATOM   3063  CB  TYR C 280      -1.049  47.282  15.197  1.00 25.10           C  
ATOM   3064  CG  TYR C 280      -0.222  48.555  14.916  1.00 27.46           C  
ATOM   3065  CD1 TYR C 280      -0.583  49.798  15.471  1.00 27.16           C  
ATOM   3066  CD2 TYR C 280       0.851  48.535  14.003  1.00 24.31           C  
ATOM   3067  CE1 TYR C 280       0.098  50.977  15.115  1.00 23.97           C  
ATOM   3068  CE2 TYR C 280       1.533  49.710  13.643  1.00 22.51           C  
ATOM   3069  CZ  TYR C 280       1.151  50.919  14.199  1.00 24.52           C  
ATOM   3070  OH  TYR C 280       1.818  52.071  13.832  1.00 28.43           O  
ATOM   3071  N   SER C 281      -1.906  48.591  12.301  1.00 21.30           N  
ATOM   3072  CA  SER C 281      -1.436  48.844  10.954  1.00 23.80           C  
ATOM   3073  C   SER C 281      -1.433  50.345  10.679  1.00 23.89           C  
ATOM   3074  O   SER C 281      -2.451  51.005  10.876  1.00 25.83           O  
ATOM   3075  CB  SER C 281      -2.371  48.100   9.970  1.00 25.24           C  
ATOM   3076  OG  SER C 281      -1.899  48.098   8.631  1.00 25.93           O  
ATOM   3077  N   ASP C 282      -0.296  50.894  10.250  1.00 23.62           N  
ATOM   3078  CA  ASP C 282      -0.255  52.323   9.938  1.00 22.12           C  
ATOM   3079  C   ASP C 282      -1.200  52.529   8.746  1.00 21.12           C  
ATOM   3080  O   ASP C 282      -2.166  53.291   8.857  1.00 22.44           O  
ATOM   3081  CB  ASP C 282       1.170  52.792   9.611  1.00 23.19           C  
ATOM   3082  CG  ASP C 282       1.212  54.231   9.118  1.00 23.49           C  
ATOM   3083  OD1 ASP C 282       2.318  54.780   8.919  1.00 20.73           O  
ATOM   3084  OD2 ASP C 282       0.130  54.814   8.923  1.00 25.80           O  
ATOM   3085  N   PRO C 283      -0.938  51.869   7.588  1.00 19.75           N  
ATOM   3086  CA  PRO C 283      -1.895  52.096   6.493  1.00 19.48           C  
ATOM   3087  C   PRO C 283      -3.181  51.337   6.785  1.00 19.99           C  
ATOM   3088  O   PRO C 283      -3.158  50.365   7.531  1.00 21.60           O  
ATOM   3089  CB  PRO C 283      -1.160  51.571   5.258  1.00 16.78           C  
ATOM   3090  CG  PRO C 283      -0.174  50.626   5.792  1.00 17.17           C  
ATOM   3091  CD  PRO C 283       0.300  51.267   7.060  1.00 18.23           C  
ATOM   3092  N   GLN C 284      -4.302  51.786   6.231  1.00 21.39           N  
ATOM   3093  CA  GLN C 284      -5.587  51.123   6.472  1.00 24.09           C  
ATOM   3094  C   GLN C 284      -5.583  49.632   6.195  1.00 23.28           C  
ATOM   3095  O   GLN C 284      -5.327  49.189   5.080  1.00 24.00           O  
ATOM   3096  CB  GLN C 284      -6.690  51.768   5.643  1.00 26.98           C  
ATOM   3097  CG  GLN C 284      -7.234  53.022   6.261  1.00 32.91           C  
ATOM   3098  CD  GLN C 284      -7.883  52.746   7.596  1.00 35.82           C  
ATOM   3099  OE1 GLN C 284      -7.990  53.635   8.438  1.00 42.03           O  
ATOM   3100  NE2 GLN C 284      -8.332  51.511   7.794  1.00 32.14           N  
ATOM   3101  N   PRO C 285      -5.880  48.833   7.216  1.00 23.33           N  
ATOM   3102  CA  PRO C 285      -5.913  47.378   7.088  1.00 23.08           C  
ATOM   3103  C   PRO C 285      -7.277  46.898   6.606  1.00 24.01           C  
ATOM   3104  O   PRO C 285      -8.303  47.517   6.885  1.00 22.09           O  
ATOM   3105  CB  PRO C 285      -5.648  46.917   8.506  1.00 21.46           C  
ATOM   3106  CG  PRO C 285      -6.484  47.895   9.284  1.00 22.73           C  
ATOM   3107  CD  PRO C 285      -6.124  49.232   8.615  1.00 24.91           C  
ATOM   3108  N   HIS C 286      -7.279  45.789   5.886  1.00 25.18           N  
ATOM   3109  CA  HIS C 286      -8.517  45.213   5.412  1.00 25.98           C  
ATOM   3110  C   HIS C 286      -8.650  43.896   6.162  1.00 23.89           C  
ATOM   3111  O   HIS C 286      -7.810  43.022   6.019  1.00 22.97           O  
ATOM   3112  CB  HIS C 286      -8.455  44.977   3.904  1.00 30.15           C  
ATOM   3113  CG  HIS C 286      -9.736  44.457   3.340  1.00 35.47           C  
ATOM   3114  ND1 HIS C 286      -9.920  43.133   3.010  1.00 36.31           N  
ATOM   3115  CD2 HIS C 286     -10.937  45.058   3.168  1.00 38.10           C  
ATOM   3116  CE1 HIS C 286     -11.180  42.939   2.665  1.00 37.60           C  
ATOM   3117  NE2 HIS C 286     -11.818  44.093   2.753  1.00 38.42           N  
ATOM   3118  N   ILE C 287      -9.702  43.759   6.958  1.00 22.52           N  
ATOM   3119  CA  ILE C 287      -9.889  42.564   7.764  1.00 23.90           C  
ATOM   3120  C   ILE C 287     -10.983  41.611   7.276  1.00 25.86           C  
ATOM   3121  O   ILE C 287     -12.101  42.027   6.983  1.00 27.19           O  
ATOM   3122  CB  ILE C 287     -10.171  42.964   9.244  1.00 22.54           C  
ATOM   3123  CG1 ILE C 287      -8.871  43.362   9.948  1.00 23.57           C  
ATOM   3124  CG2 ILE C 287     -10.784  41.813   9.993  1.00 23.54           C  
ATOM   3125  CD1 ILE C 287      -8.251  44.650   9.469  1.00 28.53           C  
ATOM   3126  N   GLN C 288     -10.647  40.324   7.207  1.00 27.10           N  
ATOM   3127  CA  GLN C 288     -11.574  39.285   6.766  1.00 29.86           C  
ATOM   3128  C   GLN C 288     -11.500  38.086   7.684  1.00 29.85           C  
ATOM   3129  O   GLN C 288     -10.420  37.729   8.150  1.00 30.72           O  
ATOM   3130  CB  GLN C 288     -11.204  38.760   5.378  1.00 31.15           C  
ATOM   3131  CG  GLN C 288     -11.398  39.675   4.203  1.00 32.99           C  
ATOM   3132  CD  GLN C 288     -11.130  38.939   2.911  1.00 36.31           C  
ATOM   3133  OE1 GLN C 288     -11.158  39.517   1.827  1.00 40.52           O  
ATOM   3134  NE2 GLN C 288     -10.861  37.643   3.023  1.00 37.24           N  
ATOM   3135  N   TRP C 289     -12.635  37.446   7.921  1.00 29.20           N  
ATOM   3136  CA  TRP C 289     -12.642  36.247   8.738  1.00 30.98           C  
ATOM   3137  C   TRP C 289     -12.870  35.081   7.774  1.00 33.15           C  
ATOM   3138  O   TRP C 289     -13.725  35.162   6.887  1.00 33.17           O  
ATOM   3139  CB  TRP C 289     -13.737  36.320   9.799  1.00 28.04           C  
ATOM   3140  CG  TRP C 289     -13.379  37.199  10.979  1.00 30.34           C  
ATOM   3141  CD1 TRP C 289     -13.654  38.529  11.133  1.00 30.55           C  
ATOM   3142  CD2 TRP C 289     -12.698  36.793  12.176  1.00 30.21           C  
ATOM   3143  NE1 TRP C 289     -13.197  38.976  12.356  1.00 28.43           N  
ATOM   3144  CE2 TRP C 289     -12.608  37.934  13.014  1.00 29.55           C  
ATOM   3145  CE3 TRP C 289     -12.164  35.580  12.624  1.00 26.72           C  
ATOM   3146  CZ2 TRP C 289     -12.004  37.889  14.272  1.00 27.94           C  
ATOM   3147  CZ3 TRP C 289     -11.569  35.536  13.867  1.00 26.48           C  
ATOM   3148  CH2 TRP C 289     -11.493  36.687  14.681  1.00 27.91           C  
ATOM   3149  N   LEU C 290     -12.105  34.007   7.938  1.00 31.36           N  
ATOM   3150  CA  LEU C 290     -12.227  32.872   7.042  1.00 33.40           C  
ATOM   3151  C   LEU C 290     -12.518  31.544   7.726  1.00 35.40           C  
ATOM   3152  O   LEU C 290     -11.876  31.195   8.716  1.00 37.89           O  
ATOM   3153  CB  LEU C 290     -10.934  32.714   6.237  1.00 32.55           C  
ATOM   3154  CG  LEU C 290     -10.287  33.983   5.691  1.00 32.18           C  
ATOM   3155  CD1 LEU C 290      -9.021  33.631   4.919  1.00 31.14           C  
ATOM   3156  CD2 LEU C 290     -11.286  34.710   4.806  1.00 31.86           C  
ATOM   3157  N   LYS C 291     -13.479  30.795   7.193  1.00 35.65           N  
ATOM   3158  CA  LYS C 291     -13.767  29.474   7.727  1.00 35.80           C  
ATOM   3159  C   LYS C 291     -13.023  28.494   6.824  1.00 35.74           C  
ATOM   3160  O   LYS C 291     -12.970  28.670   5.609  1.00 36.52           O  
ATOM   3161  CB  LYS C 291     -15.264  29.164   7.690  1.00 36.45           C  
ATOM   3162  CG  LYS C 291     -15.611  27.702   8.050  1.00 37.72           C  
ATOM   3163  CD  LYS C 291     -15.116  27.326   9.442  1.00 41.10           C  
ATOM   3164  CE  LYS C 291     -15.724  26.019   9.955  1.00 42.67           C  
ATOM   3165  NZ  LYS C 291     -15.097  24.797   9.377  1.00 44.70           N  
ATOM   3166  N   HIS C 292     -12.421  27.475   7.413  1.00 36.41           N  
ATOM   3167  CA  HIS C 292     -11.717  26.497   6.615  1.00 38.93           C  
ATOM   3168  C   HIS C 292     -12.710  25.413   6.205  1.00 40.74           C  
ATOM   3169  O   HIS C 292     -13.610  25.066   6.970  1.00 41.97           O  
ATOM   3170  CB  HIS C 292     -10.547  25.940   7.422  1.00 39.49           C  
ATOM   3171  CG  HIS C 292      -9.441  26.932   7.618  1.00 42.92           C  
ATOM   3172  ND1 HIS C 292      -8.218  26.818   6.992  1.00 43.69           N  
ATOM   3173  CD2 HIS C 292      -9.396  28.088   8.320  1.00 45.09           C  
ATOM   3174  CE1 HIS C 292      -7.466  27.862   7.299  1.00 43.15           C  
ATOM   3175  NE2 HIS C 292      -8.160  28.647   8.105  1.00 45.36           N  
ATOM   3176  N   ILE C 293     -12.578  24.910   4.982  1.00 42.33           N  
ATOM   3177  CA  ILE C 293     -13.485  23.873   4.506  1.00 43.71           C  
ATOM   3178  C   ILE C 293     -12.716  22.675   3.985  1.00 41.97           C  
ATOM   3179  O   ILE C 293     -11.972  22.796   3.020  1.00 42.03           O  
ATOM   3180  CB  ILE C 293     -14.381  24.379   3.378  1.00 44.26           C  
ATOM   3181  CG1 ILE C 293     -14.998  25.719   3.766  1.00 44.57           C  
ATOM   3182  CG2 ILE C 293     -15.475  23.349   3.105  1.00 46.74           C  
ATOM   3183  CD1 ILE C 293     -15.682  26.402   2.616  1.00 45.96           C  
ATOM   3184  N   ASN C 304      -1.066  24.259  -2.596  1.00 64.71           N  
ATOM   3185  CA  ASN C 304      -0.777  23.584  -1.331  1.00 66.98           C  
ATOM   3186  C   ASN C 304      -1.370  24.366  -0.172  1.00 66.86           C  
ATOM   3187  O   ASN C 304      -0.881  24.306   0.958  1.00 67.18           O  
ATOM   3188  CB  ASN C 304       0.732  23.455  -1.144  1.00 69.89           C  
ATOM   3189  CG  ASN C 304       1.084  22.585   0.044  1.00 73.27           C  
ATOM   3190  OD1 ASN C 304       0.727  21.408   0.094  1.00 75.02           O  
ATOM   3191  ND2 ASN C 304       1.787  23.163   1.018  1.00 74.18           N  
ATOM   3192  N   LEU C 305      -2.430  25.101  -0.462  1.00 66.38           N  
ATOM   3193  CA  LEU C 305      -3.119  25.897   0.538  1.00 64.68           C  
ATOM   3194  C   LEU C 305      -4.514  25.317   0.749  1.00 64.10           C  
ATOM   3195  O   LEU C 305      -5.028  24.593  -0.089  1.00 64.68           O  
ATOM   3196  CB  LEU C 305      -3.253  27.344   0.055  1.00 65.40           C  
ATOM   3197  CG  LEU C 305      -1.966  28.001  -0.455  1.00 65.10           C  
ATOM   3198  CD1 LEU C 305      -2.338  29.316  -1.102  1.00 64.01           C  
ATOM   3199  CD2 LEU C 305      -0.964  28.226   0.661  1.00 65.50           C  
ATOM   3200  N   PRO C 306      -5.126  25.610   1.890  1.00 62.68           N  
ATOM   3201  CA  PRO C 306      -6.472  25.110   2.213  1.00 60.48           C  
ATOM   3202  C   PRO C 306      -7.615  25.932   1.608  1.00 59.24           C  
ATOM   3203  O   PRO C 306      -7.451  27.107   1.305  1.00 60.70           O  
ATOM   3204  CB  PRO C 306      -6.477  25.177   3.724  1.00 61.72           C  
ATOM   3205  CG  PRO C 306      -5.701  26.447   3.975  1.00 62.67           C  
ATOM   3206  CD  PRO C 306      -4.509  26.224   3.075  1.00 62.39           C  
ATOM   3207  N   TYR C 307      -8.784  25.309   1.445  1.00 58.30           N  
ATOM   3208  CA  TYR C 307      -9.930  26.030   0.908  1.00 56.14           C  
ATOM   3209  C   TYR C 307     -10.577  26.772   2.063  1.00 52.34           C  
ATOM   3210  O   TYR C 307     -10.710  26.240   3.166  1.00 51.81           O  
ATOM   3211  CB  TYR C 307     -10.977  25.093   0.297  1.00 59.64           C  
ATOM   3212  CG  TYR C 307     -10.427  23.953  -0.524  1.00 64.69           C  
ATOM   3213  CD1 TYR C 307      -9.970  22.790   0.097  1.00 67.97           C  
ATOM   3214  CD2 TYR C 307     -10.373  24.025  -1.920  1.00 65.83           C  
ATOM   3215  CE1 TYR C 307      -9.472  21.717  -0.643  1.00 69.58           C  
ATOM   3216  CE2 TYR C 307      -9.873  22.955  -2.680  1.00 67.87           C  
ATOM   3217  CZ  TYR C 307      -9.422  21.803  -2.030  1.00 69.77           C  
ATOM   3218  OH  TYR C 307      -8.880  20.752  -2.743  1.00 70.62           O  
ATOM   3219  N   VAL C 308     -10.974  28.006   1.810  1.00 48.18           N  
ATOM   3220  CA  VAL C 308     -11.595  28.797   2.847  1.00 45.66           C  
ATOM   3221  C   VAL C 308     -12.905  29.362   2.354  1.00 44.53           C  
ATOM   3222  O   VAL C 308     -13.233  29.276   1.175  1.00 45.33           O  
ATOM   3223  CB  VAL C 308     -10.666  29.952   3.314  1.00 44.36           C  
ATOM   3224  CG1 VAL C 308      -9.399  29.379   3.898  1.00 39.83           C  
ATOM   3225  CG2 VAL C 308     -10.340  30.886   2.147  1.00 43.65           C  
ATOM   3226  N   GLN C 309     -13.658  29.935   3.275  1.00 44.59           N  
ATOM   3227  CA  GLN C 309     -14.935  30.526   2.952  1.00 45.57           C  
ATOM   3228  C   GLN C 309     -14.999  31.882   3.642  1.00 45.15           C  
ATOM   3229  O   GLN C 309     -15.126  31.956   4.862  1.00 45.93           O  
ATOM   3230  CB  GLN C 309     -16.055  29.630   3.461  1.00 47.55           C  
ATOM   3231  CG  GLN C 309     -17.437  30.063   3.035  1.00 54.93           C  
ATOM   3232  CD  GLN C 309     -18.517  29.506   3.945  1.00 58.68           C  
ATOM   3233  OE1 GLN C 309     -18.526  28.311   4.268  1.00 59.71           O  
ATOM   3234  NE2 GLN C 309     -19.437  30.371   4.365  1.00 61.59           N  
ATOM   3235  N   ILE C 310     -14.891  32.953   2.867  1.00 42.77           N  
ATOM   3236  CA  ILE C 310     -14.965  34.285   3.440  1.00 41.74           C  
ATOM   3237  C   ILE C 310     -16.271  34.361   4.221  1.00 44.49           C  
ATOM   3238  O   ILE C 310     -17.294  33.834   3.782  1.00 47.27           O  
ATOM   3239  CB  ILE C 310     -15.005  35.367   2.353  1.00 41.67           C  
ATOM   3240  CG1 ILE C 310     -13.864  35.154   1.350  1.00 42.54           C  
ATOM   3241  CG2 ILE C 310     -14.952  36.743   2.994  1.00 37.89           C  
ATOM   3242  CD1 ILE C 310     -12.493  35.289   1.928  1.00 42.39           C  
ATOM   3243  N   LEU C 311     -16.237  35.010   5.378  1.00 44.54           N  
ATOM   3244  CA  LEU C 311     -17.426  35.144   6.200  1.00 44.10           C  
ATOM   3245  C   LEU C 311     -17.844  36.600   6.310  1.00 45.83           C  
ATOM   3246  O   LEU C 311     -18.991  36.946   6.021  1.00 47.09           O  
ATOM   3247  CB  LEU C 311     -17.172  34.567   7.592  1.00 45.43           C  
ATOM   3248  CG  LEU C 311     -16.993  33.046   7.658  1.00 44.84           C  
ATOM   3249  CD1 LEU C 311     -16.696  32.614   9.070  1.00 42.59           C  
ATOM   3250  CD2 LEU C 311     -18.251  32.375   7.164  1.00 44.83           C  
ATOM   3251  N   GLU C 324     -13.295  43.571  14.783  1.00 43.02           N  
ATOM   3252  CA  GLU C 324     -12.383  42.832  15.651  1.00 40.50           C  
ATOM   3253  C   GLU C 324     -12.950  41.476  16.077  1.00 38.49           C  
ATOM   3254  O   GLU C 324     -12.205  40.603  16.534  1.00 39.29           O  
ATOM   3255  CB  GLU C 324     -12.103  43.622  16.921  1.00 42.91           C  
ATOM   3256  CG  GLU C 324     -11.423  44.950  16.759  1.00 48.17           C  
ATOM   3257  CD  GLU C 324     -11.199  45.611  18.116  1.00 52.64           C  
ATOM   3258  OE1 GLU C 324     -11.323  44.896  19.139  1.00 52.65           O  
ATOM   3259  OE2 GLU C 324     -10.893  46.829  18.169  1.00 56.73           O  
ATOM   3260  N   VAL C 325     -14.261  41.299  15.960  1.00 32.85           N  
ATOM   3261  CA  VAL C 325     -14.840  40.038  16.378  1.00 30.20           C  
ATOM   3262  C   VAL C 325     -15.695  39.327  15.342  1.00 30.42           C  
ATOM   3263  O   VAL C 325     -16.404  39.948  14.555  1.00 31.02           O  
ATOM   3264  CB  VAL C 325     -15.645  40.206  17.710  1.00 28.08           C  
ATOM   3265  CG1 VAL C 325     -15.444  41.606  18.266  1.00 25.01           C  
ATOM   3266  CG2 VAL C 325     -17.116  39.887  17.511  1.00 25.20           C  
ATOM   3267  N   LEU C 326     -15.580  38.004  15.347  1.00 29.00           N  
ATOM   3268  CA  LEU C 326     -16.336  37.136  14.472  1.00 28.44           C  
ATOM   3269  C   LEU C 326     -17.417  36.562  15.374  1.00 29.49           C  
ATOM   3270  O   LEU C 326     -17.107  35.952  16.391  1.00 28.16           O  
ATOM   3271  CB  LEU C 326     -15.444  36.013  13.949  1.00 24.01           C  
ATOM   3272  CG  LEU C 326     -16.218  34.881  13.271  1.00 26.44           C  
ATOM   3273  CD1 LEU C 326     -17.137  35.485  12.204  1.00 23.61           C  
ATOM   3274  CD2 LEU C 326     -15.258  33.840  12.676  1.00 22.34           C  
ATOM   3275  N   HIS C 327     -18.682  36.755  15.014  1.00 33.09           N  
ATOM   3276  CA  HIS C 327     -19.774  36.253  15.847  1.00 36.56           C  
ATOM   3277  C   HIS C 327     -20.587  35.087  15.244  1.00 35.62           C  
ATOM   3278  O   HIS C 327     -21.208  35.223  14.194  1.00 35.80           O  
ATOM   3279  CB  HIS C 327     -20.695  37.426  16.202  1.00 38.88           C  
ATOM   3280  CG  HIS C 327     -21.544  37.184  17.413  1.00 45.61           C  
ATOM   3281  ND1 HIS C 327     -22.208  38.201  18.067  1.00 48.57           N  
ATOM   3282  CD2 HIS C 327     -21.852  36.047  18.074  1.00 48.78           C  
ATOM   3283  CE1 HIS C 327     -22.891  37.697  19.080  1.00 48.88           C  
ATOM   3284  NE2 HIS C 327     -22.694  36.391  19.108  1.00 51.21           N  
ATOM   3285  N   LEU C 328     -20.567  33.937  15.915  1.00 34.69           N  
ATOM   3286  CA  LEU C 328     -21.308  32.761  15.465  1.00 35.50           C  
ATOM   3287  C   LEU C 328     -22.552  32.619  16.335  1.00 38.55           C  
ATOM   3288  O   LEU C 328     -22.447  32.450  17.555  1.00 39.32           O  
ATOM   3289  CB  LEU C 328     -20.445  31.500  15.596  1.00 32.41           C  
ATOM   3290  CG  LEU C 328     -19.035  31.573  14.990  1.00 34.22           C  
ATOM   3291  CD1 LEU C 328     -18.358  30.221  15.115  1.00 32.68           C  
ATOM   3292  CD2 LEU C 328     -19.093  31.993  13.526  1.00 33.68           C  
ATOM   3293  N   ARG C 329     -23.727  32.688  15.715  1.00 41.44           N  
ATOM   3294  CA  ARG C 329     -24.986  32.577  16.451  1.00 43.87           C  
ATOM   3295  C   ARG C 329     -25.185  31.219  17.124  1.00 46.85           C  
ATOM   3296  O   ARG C 329     -24.299  30.730  17.827  1.00 52.01           O  
ATOM   3297  CB  ARG C 329     -26.174  32.874  15.535  1.00 42.87           C  
ATOM   3298  N   ASN C 330     -26.350  30.615  16.916  1.00 46.85           N  
ATOM   3299  CA  ASN C 330     -26.692  29.336  17.533  1.00 46.40           C  
ATOM   3300  C   ASN C 330     -25.897  28.183  16.938  1.00 45.72           C  
ATOM   3301  O   ASN C 330     -26.423  27.351  16.199  1.00 45.80           O  
ATOM   3302  CB  ASN C 330     -28.195  29.088  17.373  1.00 49.44           C  
ATOM   3303  CG  ASN C 330     -28.685  27.898  18.176  1.00 54.39           C  
ATOM   3304  OD1 ASN C 330     -28.470  26.736  17.802  1.00 54.58           O  
ATOM   3305  ND2 ASN C 330     -29.350  28.183  19.297  1.00 57.18           N  
ATOM   3306  N   VAL C 331     -24.621  28.129  17.297  1.00 44.88           N  
ATOM   3307  CA  VAL C 331     -23.702  27.116  16.804  1.00 42.02           C  
ATOM   3308  C   VAL C 331     -24.145  25.664  16.931  1.00 42.49           C  
ATOM   3309  O   VAL C 331     -24.877  25.295  17.843  1.00 42.44           O  
ATOM   3310  CB  VAL C 331     -22.317  27.317  17.446  1.00 40.54           C  
ATOM   3311  CG1 VAL C 331     -21.452  26.074  17.269  1.00 40.28           C  
ATOM   3312  CG2 VAL C 331     -21.651  28.531  16.806  1.00 37.00           C  
ATOM   3313  N   SER C 332     -23.680  24.858  15.981  1.00 43.73           N  
ATOM   3314  CA  SER C 332     -23.966  23.430  15.883  1.00 46.32           C  
ATOM   3315  C   SER C 332     -22.648  22.687  15.628  1.00 47.53           C  
ATOM   3316  O   SER C 332     -21.578  23.306  15.585  1.00 48.00           O  
ATOM   3317  CB  SER C 332     -24.891  23.181  14.694  1.00 47.52           C  
ATOM   3318  OG  SER C 332     -24.243  23.546  13.477  1.00 47.46           O  
ATOM   3319  N   PHE C 333     -22.721  21.369  15.444  1.00 46.94           N  
ATOM   3320  CA  PHE C 333     -21.515  20.591  15.175  1.00 47.51           C  
ATOM   3321  C   PHE C 333     -20.846  21.073  13.897  1.00 47.73           C  
ATOM   3322  O   PHE C 333     -19.629  21.232  13.846  1.00 46.50           O  
ATOM   3323  CB  PHE C 333     -21.842  19.098  15.061  1.00 47.63           C  
ATOM   3324  CG  PHE C 333     -22.138  18.448  16.379  1.00 49.74           C  
ATOM   3325  CD1 PHE C 333     -23.361  17.825  16.606  1.00 49.41           C  
ATOM   3326  CD2 PHE C 333     -21.197  18.486  17.411  1.00 49.83           C  
ATOM   3327  CE1 PHE C 333     -23.648  17.247  17.840  1.00 49.19           C  
ATOM   3328  CE2 PHE C 333     -21.472  17.915  18.650  1.00 49.56           C  
ATOM   3329  CZ  PHE C 333     -22.701  17.294  18.866  1.00 49.80           C  
ATOM   3330  N   GLU C 334     -21.651  21.324  12.870  1.00 48.94           N  
ATOM   3331  CA  GLU C 334     -21.119  21.784  11.596  1.00 49.05           C  
ATOM   3332  C   GLU C 334     -20.278  23.050  11.765  1.00 46.17           C  
ATOM   3333  O   GLU C 334     -19.360  23.310  10.979  1.00 44.67           O  
ATOM   3334  CB  GLU C 334     -22.254  22.046  10.614  1.00 53.90           C  
ATOM   3335  CG  GLU C 334     -21.754  22.378   9.223  1.00 59.48           C  
ATOM   3336  CD  GLU C 334     -22.706  23.272   8.465  1.00 62.75           C  
ATOM   3337  OE1 GLU C 334     -23.841  22.824   8.174  1.00 65.91           O  
ATOM   3338  OE2 GLU C 334     -22.314  24.426   8.166  1.00 63.43           O  
ATOM   3339  N   ASP C 335     -20.597  23.833  12.792  1.00 43.64           N  
ATOM   3340  CA  ASP C 335     -19.867  25.060  13.075  1.00 40.50           C  
ATOM   3341  C   ASP C 335     -18.452  24.758  13.574  1.00 37.58           C  
ATOM   3342  O   ASP C 335     -17.566  25.607  13.510  1.00 38.41           O  
ATOM   3343  CB  ASP C 335     -20.614  25.882  14.127  1.00 42.26           C  
ATOM   3344  CG  ASP C 335     -21.962  26.363  13.645  1.00 44.17           C  
ATOM   3345  OD1 ASP C 335     -22.003  27.024  12.589  1.00 47.02           O  
ATOM   3346  OD2 ASP C 335     -22.983  26.092  14.313  1.00 45.28           O  
ATOM   3347  N   ALA C 336     -18.232  23.553  14.074  1.00 33.86           N  
ATOM   3348  CA  ALA C 336     -16.910  23.214  14.570  1.00 33.66           C  
ATOM   3349  C   ALA C 336     -15.897  23.311  13.449  1.00 32.27           C  
ATOM   3350  O   ALA C 336     -16.250  23.190  12.277  1.00 31.30           O  
ATOM   3351  CB  ALA C 336     -16.907  21.817  15.164  1.00 35.83           C  
ATOM   3352  N   GLY C 337     -14.642  23.557  13.814  1.00 32.12           N  
ATOM   3353  CA  GLY C 337     -13.592  23.653  12.821  1.00 30.54           C  
ATOM   3354  C   GLY C 337     -12.643  24.811  13.030  1.00 29.98           C  
ATOM   3355  O   GLY C 337     -12.688  25.499  14.050  1.00 30.04           O  
ATOM   3356  N   GLU C 338     -11.792  25.035  12.036  1.00 29.01           N  
ATOM   3357  CA  GLU C 338     -10.803  26.095  12.094  1.00 27.82           C  
ATOM   3358  C   GLU C 338     -11.248  27.412  11.473  1.00 26.47           C  
ATOM   3359  O   GLU C 338     -11.826  27.438  10.390  1.00 24.26           O  
ATOM   3360  CB  GLU C 338      -9.530  25.607  11.424  1.00 27.68           C  
ATOM   3361  CG  GLU C 338      -8.455  26.646  11.269  1.00 32.56           C  
ATOM   3362  CD  GLU C 338      -7.137  26.017  10.879  1.00 35.06           C  
ATOM   3363  OE1 GLU C 338      -7.163  25.045  10.098  1.00 39.42           O  
ATOM   3364  OE2 GLU C 338      -6.077  26.490  11.344  1.00 37.94           O  
ATOM   3365  N   TYR C 339     -10.968  28.505  12.179  1.00 28.29           N  
ATOM   3366  CA  TYR C 339     -11.308  29.848  11.724  1.00 28.75           C  
ATOM   3367  C   TYR C 339     -10.062  30.724  11.654  1.00 28.49           C  
ATOM   3368  O   TYR C 339      -9.132  30.560  12.441  1.00 28.17           O  
ATOM   3369  CB  TYR C 339     -12.335  30.484  12.658  1.00 28.76           C  
ATOM   3370  CG  TYR C 339     -13.710  29.888  12.527  1.00 31.02           C  
ATOM   3371  CD1 TYR C 339     -14.021  28.665  13.115  1.00 32.41           C  
ATOM   3372  CD2 TYR C 339     -14.686  30.518  11.759  1.00 33.26           C  
ATOM   3373  CE1 TYR C 339     -15.283  28.076  12.938  1.00 36.32           C  
ATOM   3374  CE2 TYR C 339     -15.948  29.944  11.571  1.00 33.45           C  
ATOM   3375  CZ  TYR C 339     -16.240  28.720  12.162  1.00 36.12           C  
ATOM   3376  OH  TYR C 339     -17.478  28.133  11.968  1.00 38.83           O  
ATOM   3377  N   THR C 340     -10.055  31.657  10.709  1.00 28.83           N  
ATOM   3378  CA  THR C 340      -8.926  32.555  10.512  1.00 28.79           C  
ATOM   3379  C   THR C 340      -9.285  34.035  10.389  1.00 29.59           C  
ATOM   3380  O   THR C 340     -10.260  34.414   9.737  1.00 29.64           O  
ATOM   3381  CB  THR C 340      -8.124  32.136   9.267  1.00 28.17           C  
ATOM   3382  OG1 THR C 340      -7.345  30.981   9.590  1.00 28.59           O  
ATOM   3383  CG2 THR C 340      -7.205  33.271   8.791  1.00 27.59           C  
ATOM   3384  N   CYS C 341      -8.470  34.864  11.027  1.00 30.31           N  
ATOM   3385  CA  CYS C 341      -8.650  36.295  10.986  1.00 30.19           C  
ATOM   3386  C   CYS C 341      -7.527  36.796  10.107  1.00 29.21           C  
ATOM   3387  O   CYS C 341      -6.363  36.709  10.488  1.00 29.34           O  
ATOM   3388  CB  CYS C 341      -8.512  36.903  12.378  1.00 30.33           C  
ATOM   3389  SG  CYS C 341      -8.492  38.720  12.314  1.00 38.47           S  
ATOM   3390  N   LEU C 342      -7.877  37.297   8.926  1.00 28.20           N  
ATOM   3391  CA  LEU C 342      -6.888  37.811   7.996  1.00 25.68           C  
ATOM   3392  C   LEU C 342      -6.967  39.336   7.876  1.00 24.93           C  
ATOM   3393  O   LEU C 342      -8.051  39.918   7.770  1.00 23.09           O  
ATOM   3394  CB  LEU C 342      -7.077  37.164   6.621  1.00 27.39           C  
ATOM   3395  CG  LEU C 342      -5.997  37.423   5.553  1.00 30.37           C  
ATOM   3396  CD1 LEU C 342      -6.007  36.307   4.502  1.00 31.02           C  
ATOM   3397  CD2 LEU C 342      -6.226  38.777   4.903  1.00 29.95           C  
ATOM   3398  N   ALA C 343      -5.800  39.970   7.916  1.00 23.67           N  
ATOM   3399  CA  ALA C 343      -5.688  41.408   7.783  1.00 22.77           C  
ATOM   3400  C   ALA C 343      -4.555  41.666   6.803  1.00 22.05           C  
ATOM   3401  O   ALA C 343      -3.506  41.014   6.864  1.00 22.91           O  
ATOM   3402  CB  ALA C 343      -5.379  42.050   9.124  1.00 26.30           C  
ATOM   3403  N   GLY C 344      -4.765  42.612   5.895  1.00 18.64           N  
ATOM   3404  CA  GLY C 344      -3.736  42.916   4.924  1.00 16.86           C  
ATOM   3405  C   GLY C 344      -3.725  44.368   4.500  1.00 20.55           C  
ATOM   3406  O   GLY C 344      -4.766  45.043   4.504  1.00 18.90           O  
ATOM   3407  N   ASN C 345      -2.539  44.863   4.161  1.00 19.83           N  
ATOM   3408  CA  ASN C 345      -2.417  46.226   3.692  1.00 23.69           C  
ATOM   3409  C   ASN C 345      -1.541  46.235   2.452  1.00 24.66           C  
ATOM   3410  O   ASN C 345      -1.091  45.185   1.999  1.00 24.82           O  
ATOM   3411  CB  ASN C 345      -1.837  47.156   4.767  1.00 26.40           C  
ATOM   3412  CG  ASN C 345      -0.426  46.793   5.166  1.00 27.57           C  
ATOM   3413  OD1 ASN C 345       0.425  46.474   4.325  1.00 26.27           O  
ATOM   3414  ND2 ASN C 345      -0.160  46.863   6.464  1.00 27.89           N  
ATOM   3415  N   SER C 346      -1.286  47.419   1.910  1.00 24.54           N  
ATOM   3416  CA  SER C 346      -0.498  47.515   0.698  1.00 23.87           C  
ATOM   3417  C   SER C 346       0.882  46.903   0.774  1.00 23.59           C  
ATOM   3418  O   SER C 346       1.460  46.615  -0.260  1.00 27.42           O  
ATOM   3419  CB  SER C 346      -0.369  48.959   0.243  1.00 26.82           C  
ATOM   3420  OG  SER C 346       0.663  49.619   0.953  1.00 35.75           O  
ATOM   3421  N   ILE C 347       1.429  46.708   1.970  1.00 22.43           N  
ATOM   3422  CA  ILE C 347       2.758  46.106   2.062  1.00 22.19           C  
ATOM   3423  C   ILE C 347       2.663  44.571   2.036  1.00 21.66           C  
ATOM   3424  O   ILE C 347       3.362  43.904   1.269  1.00 21.36           O  
ATOM   3425  CB  ILE C 347       3.547  46.560   3.358  1.00 22.51           C  
ATOM   3426  CG1 ILE C 347       3.934  48.046   3.299  1.00 17.43           C  
ATOM   3427  CG2 ILE C 347       4.864  45.791   3.462  1.00 21.55           C  
ATOM   3428  CD1 ILE C 347       2.795  48.976   3.105  1.00 17.22           C  
ATOM   3429  N   GLY C 348       1.792  44.015   2.867  1.00 21.11           N  
ATOM   3430  CA  GLY C 348       1.627  42.577   2.913  1.00 19.50           C  
ATOM   3431  C   GLY C 348       0.391  42.217   3.712  1.00 21.72           C  
ATOM   3432  O   GLY C 348      -0.417  43.084   4.066  1.00 23.70           O  
ATOM   3433  N   LEU C 349       0.220  40.935   3.999  1.00 24.06           N  
ATOM   3434  CA  LEU C 349      -0.933  40.528   4.771  1.00 26.58           C  
ATOM   3435  C   LEU C 349      -0.527  39.530   5.840  1.00 26.47           C  
ATOM   3436  O   LEU C 349       0.528  38.906   5.742  1.00 25.52           O  
ATOM   3437  CB  LEU C 349      -2.010  39.967   3.838  1.00 27.59           C  
ATOM   3438  CG  LEU C 349      -1.780  38.647   3.132  1.00 28.50           C  
ATOM   3439  CD1 LEU C 349      -2.073  37.514   4.108  1.00 30.21           C  
ATOM   3440  CD2 LEU C 349      -2.703  38.553   1.934  1.00 27.55           C  
ATOM   3441  N   SER C 350      -1.353  39.396   6.875  1.00 27.86           N  
ATOM   3442  CA  SER C 350      -1.051  38.483   7.979  1.00 26.51           C  
ATOM   3443  C   SER C 350      -2.311  37.834   8.522  1.00 25.16           C  
ATOM   3444  O   SER C 350      -3.414  38.349   8.342  1.00 25.14           O  
ATOM   3445  CB  SER C 350      -0.383  39.253   9.117  1.00 29.03           C  
ATOM   3446  OG  SER C 350       0.276  40.421   8.645  1.00 30.14           O  
ATOM   3447  N   HIS C 351      -2.156  36.702   9.192  1.00 26.01           N  
ATOM   3448  CA  HIS C 351      -3.315  36.049   9.786  1.00 28.57           C  
ATOM   3449  C   HIS C 351      -2.982  35.065  10.900  1.00 29.28           C  
ATOM   3450  O   HIS C 351      -1.869  34.564  11.004  1.00 30.11           O  
ATOM   3451  CB  HIS C 351      -4.143  35.331   8.727  1.00 27.41           C  
ATOM   3452  CG  HIS C 351      -3.404  34.234   8.043  1.00 27.81           C  
ATOM   3453  ND1 HIS C 351      -2.516  34.465   7.015  1.00 29.38           N  
ATOM   3454  CD2 HIS C 351      -3.424  32.894   8.236  1.00 28.28           C  
ATOM   3455  CE1 HIS C 351      -2.024  33.311   6.598  1.00 28.60           C  
ATOM   3456  NE2 HIS C 351      -2.560  32.343   7.320  1.00 28.72           N  
ATOM   3457  N   HIS C 352      -3.980  34.814  11.738  1.00 30.12           N  
ATOM   3458  CA  HIS C 352      -3.884  33.888  12.860  1.00 28.25           C  
ATOM   3459  C   HIS C 352      -5.152  33.045  12.795  1.00 27.66           C  
ATOM   3460  O   HIS C 352      -6.209  33.537  12.393  1.00 25.68           O  
ATOM   3461  CB  HIS C 352      -3.880  34.634  14.200  1.00 29.38           C  
ATOM   3462  CG  HIS C 352      -2.635  35.423  14.470  1.00 30.65           C  
ATOM   3463  ND1 HIS C 352      -2.447  36.116  15.649  1.00 28.00           N  
ATOM   3464  CD2 HIS C 352      -1.520  35.631  13.732  1.00 31.26           C  
ATOM   3465  CE1 HIS C 352      -1.270  36.716  15.622  1.00 28.60           C  
ATOM   3466  NE2 HIS C 352      -0.688  36.438  14.470  1.00 30.87           N  
ATOM   3467  N   SER C 353      -5.059  31.782  13.191  1.00 28.14           N  
ATOM   3468  CA  SER C 353      -6.232  30.921  13.168  1.00 28.80           C  
ATOM   3469  C   SER C 353      -6.516  30.397  14.549  1.00 28.62           C  
ATOM   3470  O   SER C 353      -5.714  30.567  15.457  1.00 30.29           O  
ATOM   3471  CB  SER C 353      -6.015  29.753  12.217  1.00 28.63           C  
ATOM   3472  OG  SER C 353      -5.640  30.228  10.937  1.00 33.03           O  
ATOM   3473  N   ALA C 354      -7.668  29.764  14.706  1.00 30.92           N  
ATOM   3474  CA  ALA C 354      -8.069  29.186  15.984  1.00 31.65           C  
ATOM   3475  C   ALA C 354      -9.056  28.061  15.666  1.00 31.00           C  
ATOM   3476  O   ALA C 354      -9.640  28.038  14.580  1.00 28.30           O  
ATOM   3477  CB  ALA C 354      -8.721  30.258  16.873  1.00 28.66           C  
ATOM   3478  N   TRP C 355      -9.223  27.126  16.597  1.00 33.20           N  
ATOM   3479  CA  TRP C 355     -10.141  26.002  16.387  1.00 34.34           C  
ATOM   3480  C   TRP C 355     -11.309  26.053  17.367  1.00 32.85           C  
ATOM   3481  O   TRP C 355     -11.144  26.289  18.565  1.00 32.11           O  
ATOM   3482  CB  TRP C 355      -9.413  24.669  16.543  1.00 38.62           C  
ATOM   3483  CG  TRP C 355      -9.710  23.687  15.438  1.00 46.80           C  
ATOM   3484  CD1 TRP C 355      -9.031  23.544  14.250  1.00 48.28           C  
ATOM   3485  CD2 TRP C 355     -10.768  22.713  15.411  1.00 49.55           C  
ATOM   3486  NE1 TRP C 355      -9.602  22.538  13.494  1.00 49.70           N  
ATOM   3487  CE2 TRP C 355     -10.668  22.014  14.184  1.00 50.00           C  
ATOM   3488  CE3 TRP C 355     -11.790  22.366  16.313  1.00 51.99           C  
ATOM   3489  CZ2 TRP C 355     -11.555  20.982  13.832  1.00 52.33           C  
ATOM   3490  CZ3 TRP C 355     -12.674  21.336  15.961  1.00 52.76           C  
ATOM   3491  CH2 TRP C 355     -12.548  20.659  14.731  1.00 53.75           C  
ATOM   3492  N   LEU C 356     -12.498  25.833  16.830  1.00 30.86           N  
ATOM   3493  CA  LEU C 356     -13.701  25.853  17.628  1.00 30.43           C  
ATOM   3494  C   LEU C 356     -14.172  24.434  17.855  1.00 30.12           C  
ATOM   3495  O   LEU C 356     -14.460  23.703  16.910  1.00 31.01           O  
ATOM   3496  CB  LEU C 356     -14.785  26.631  16.893  1.00 29.59           C  
ATOM   3497  CG  LEU C 356     -16.152  26.546  17.570  1.00 31.88           C  
ATOM   3498  CD1 LEU C 356     -16.041  27.233  18.931  1.00 32.21           C  
ATOM   3499  CD2 LEU C 356     -17.245  27.191  16.688  1.00 29.01           C  
ATOM   3500  N   THR C 357     -14.240  24.026  19.111  1.00 30.78           N  
ATOM   3501  CA  THR C 357     -14.705  22.683  19.402  1.00 31.08           C  
ATOM   3502  C   THR C 357     -16.137  22.754  19.910  1.00 29.94           C  
ATOM   3503  O   THR C 357     -16.497  23.658  20.669  1.00 27.87           O  
ATOM   3504  CB  THR C 357     -13.826  22.007  20.441  1.00 32.63           C  
ATOM   3505  OG1 THR C 357     -12.452  22.212  20.088  1.00 37.53           O  
ATOM   3506  CG2 THR C 357     -14.121  20.513  20.484  1.00 31.59           C  
ATOM   3507  N   VAL C 358     -16.968  21.812  19.484  1.00 29.16           N  
ATOM   3508  CA  VAL C 358     -18.350  21.845  19.922  1.00 29.93           C  
ATOM   3509  C   VAL C 358     -18.806  20.557  20.576  1.00 30.42           C  
ATOM   3510  O   VAL C 358     -18.547  19.459  20.083  1.00 30.52           O  
ATOM   3511  CB  VAL C 358     -19.289  22.195  18.777  1.00 30.76           C  
ATOM   3512  CG1 VAL C 358     -20.678  22.488  19.339  1.00 34.24           C  
ATOM   3513  CG2 VAL C 358     -18.744  23.404  17.995  1.00 30.39           C  
ATOM   3514  N   LEU C 359     -19.509  20.706  21.693  1.00 32.16           N  
ATOM   3515  CA  LEU C 359     -19.968  19.548  22.446  1.00 32.39           C  
ATOM   3516  C   LEU C 359     -21.476  19.489  22.709  1.00 32.68           C  
ATOM   3517  O   LEU C 359     -22.124  20.559  22.713  1.00 31.92           O  
ATOM   3518  CB  LEU C 359     -19.204  19.487  23.766  1.00 31.18           C  
ATOM   3519  CG  LEU C 359     -17.688  19.652  23.622  1.00 27.09           C  
ATOM   3520  CD1 LEU C 359     -17.073  19.870  25.015  1.00 25.03           C  
ATOM   3521  CD2 LEU C 359     -17.089  18.433  22.889  1.00 20.77           C  
TER    3522      LEU C 359                                                      
ATOM   3523  N   ASN D 147     -35.081  24.343  56.718  1.00 44.67           N  
ATOM   3524  CA  ASN D 147     -35.054  22.857  56.839  1.00 45.09           C  
ATOM   3525  C   ASN D 147     -33.885  22.371  57.708  1.00 43.11           C  
ATOM   3526  O   ASN D 147     -34.081  21.545  58.593  1.00 43.34           O  
ATOM   3527  CB  ASN D 147     -34.989  22.201  55.461  1.00 46.73           C  
ATOM   3528  CG  ASN D 147     -36.206  21.339  55.170  1.00 51.73           C  
ATOM   3529  OD1 ASN D 147     -36.168  20.115  55.300  1.00 53.83           O  
ATOM   3530  ND2 ASN D 147     -37.304  21.980  54.785  1.00 51.93           N  
ATOM   3531  N   ARG D 148     -32.680  22.876  57.459  1.00 40.28           N  
ATOM   3532  CA  ARG D 148     -31.528  22.467  58.255  1.00 38.87           C  
ATOM   3533  C   ARG D 148     -30.937  23.623  59.088  1.00 38.08           C  
ATOM   3534  O   ARG D 148     -31.238  24.806  58.857  1.00 38.92           O  
ATOM   3535  CB  ARG D 148     -30.454  21.861  57.350  1.00 37.62           C  
ATOM   3536  N   MET D 149     -30.091  23.267  60.052  1.00 33.94           N  
ATOM   3537  CA  MET D 149     -29.449  24.226  60.951  1.00 29.81           C  
ATOM   3538  C   MET D 149     -28.773  25.352  60.207  1.00 26.34           C  
ATOM   3539  O   MET D 149     -27.847  25.120  59.444  1.00 27.23           O  
ATOM   3540  CB  MET D 149     -28.383  23.531  61.799  1.00 31.11           C  
ATOM   3541  CG  MET D 149     -27.754  24.420  62.869  1.00 30.40           C  
ATOM   3542  SD  MET D 149     -28.936  24.841  64.188  1.00 32.56           S  
ATOM   3543  CE  MET D 149     -28.365  26.449  64.617  1.00 29.39           C  
ATOM   3544  N   PRO D 150     -29.210  26.591  60.436  1.00 24.40           N  
ATOM   3545  CA  PRO D 150     -28.606  27.741  59.758  1.00 20.59           C  
ATOM   3546  C   PRO D 150     -27.088  27.808  59.892  1.00 16.37           C  
ATOM   3547  O   PRO D 150     -26.522  27.427  60.916  1.00 19.67           O  
ATOM   3548  CB  PRO D 150     -29.309  28.923  60.414  1.00 22.68           C  
ATOM   3549  CG  PRO D 150     -30.710  28.373  60.657  1.00 19.75           C  
ATOM   3550  CD  PRO D 150     -30.383  26.995  61.234  1.00 22.43           C  
ATOM   3551  N   VAL D 151     -26.434  28.273  58.839  1.00 14.72           N  
ATOM   3552  CA  VAL D 151     -24.978  28.413  58.823  1.00 14.40           C  
ATOM   3553  C   VAL D 151     -24.564  29.514  57.858  1.00 15.77           C  
ATOM   3554  O   VAL D 151     -24.763  29.399  56.643  1.00 15.45           O  
ATOM   3555  CB  VAL D 151     -24.262  27.099  58.398  1.00 12.48           C  
ATOM   3556  CG1 VAL D 151     -22.764  27.356  58.201  1.00  4.76           C  
ATOM   3557  CG2 VAL D 151     -24.479  26.015  59.453  1.00  9.89           C  
ATOM   3558  N   ALA D 152     -23.998  30.589  58.394  1.00 15.82           N  
ATOM   3559  CA  ALA D 152     -23.564  31.682  57.529  1.00 16.92           C  
ATOM   3560  C   ALA D 152     -22.517  31.160  56.528  1.00 16.11           C  
ATOM   3561  O   ALA D 152     -21.766  30.238  56.817  1.00 15.50           O  
ATOM   3562  CB  ALA D 152     -22.997  32.827  58.360  1.00  9.70           C  
ATOM   3563  N   PRO D 153     -22.466  31.748  55.329  1.00 18.06           N  
ATOM   3564  CA  PRO D 153     -21.503  31.310  54.316  1.00 18.80           C  
ATOM   3565  C   PRO D 153     -20.053  31.485  54.740  1.00 19.71           C  
ATOM   3566  O   PRO D 153     -19.683  32.502  55.310  1.00 19.65           O  
ATOM   3567  CB  PRO D 153     -21.870  32.169  53.107  1.00 19.61           C  
ATOM   3568  CG  PRO D 153     -22.384  33.431  53.733  1.00 20.04           C  
ATOM   3569  CD  PRO D 153     -23.255  32.894  54.845  1.00 17.48           C  
ATOM   3570  N   TYR D 154     -19.233  30.484  54.443  1.00 23.89           N  
ATOM   3571  CA  TYR D 154     -17.818  30.519  54.799  1.00 23.59           C  
ATOM   3572  C   TYR D 154     -16.940  29.880  53.734  1.00 24.90           C  
ATOM   3573  O   TYR D 154     -17.395  29.044  52.953  1.00 26.98           O  
ATOM   3574  CB  TYR D 154     -17.611  29.790  56.107  1.00 22.13           C  
ATOM   3575  CG  TYR D 154     -18.003  28.341  56.024  1.00 20.14           C  
ATOM   3576  CD1 TYR D 154     -19.337  27.961  56.030  1.00 17.47           C  
ATOM   3577  CD2 TYR D 154     -17.034  27.348  55.918  1.00 21.43           C  
ATOM   3578  CE1 TYR D 154     -19.701  26.621  55.930  1.00 20.80           C  
ATOM   3579  CE2 TYR D 154     -17.383  26.008  55.818  1.00 19.82           C  
ATOM   3580  CZ  TYR D 154     -18.713  25.649  55.824  1.00 21.94           C  
ATOM   3581  OH  TYR D 154     -19.044  24.321  55.711  1.00 24.60           O  
ATOM   3582  N   TRP D 155     -15.671  30.269  53.729  1.00 27.43           N  
ATOM   3583  CA  TRP D 155     -14.698  29.759  52.767  1.00 29.77           C  
ATOM   3584  C   TRP D 155     -14.380  28.281  52.981  1.00 31.47           C  
ATOM   3585  O   TRP D 155     -14.218  27.822  54.109  1.00 31.73           O  
ATOM   3586  CB  TRP D 155     -13.405  30.560  52.859  1.00 28.89           C  
ATOM   3587  CG  TRP D 155     -13.574  32.017  52.632  1.00 27.53           C  
ATOM   3588  CD1 TRP D 155     -12.986  33.024  53.345  1.00 27.14           C  
ATOM   3589  CD2 TRP D 155     -14.342  32.654  51.593  1.00 25.88           C  
ATOM   3590  NE1 TRP D 155     -13.332  34.247  52.818  1.00 25.47           N  
ATOM   3591  CE2 TRP D 155     -14.163  34.054  51.744  1.00 26.35           C  
ATOM   3592  CE3 TRP D 155     -15.156  32.183  50.551  1.00 24.60           C  
ATOM   3593  CZ2 TRP D 155     -14.773  34.990  50.888  1.00 23.80           C  
ATOM   3594  CZ3 TRP D 155     -15.760  33.118  49.699  1.00 24.27           C  
ATOM   3595  CH2 TRP D 155     -15.562  34.506  49.878  1.00 25.36           C  
ATOM   3596  N   THR D 156     -14.269  27.549  51.882  1.00 34.15           N  
ATOM   3597  CA  THR D 156     -13.984  26.124  51.927  1.00 37.08           C  
ATOM   3598  C   THR D 156     -12.557  25.836  51.484  1.00 39.28           C  
ATOM   3599  O   THR D 156     -12.102  24.698  51.516  1.00 40.97           O  
ATOM   3600  CB  THR D 156     -14.968  25.352  51.019  1.00 38.73           C  
ATOM   3601  OG1 THR D 156     -16.303  25.535  51.505  1.00 40.18           O  
ATOM   3602  CG2 THR D 156     -14.643  23.868  51.003  1.00 41.11           C  
ATOM   3603  N   SER D 157     -11.846  26.871  51.070  1.00 40.72           N  
ATOM   3604  CA  SER D 157     -10.479  26.686  50.627  1.00 42.29           C  
ATOM   3605  C   SER D 157      -9.759  28.020  50.689  1.00 42.19           C  
ATOM   3606  O   SER D 157      -9.056  28.410  49.755  1.00 42.19           O  
ATOM   3607  CB  SER D 157     -10.474  26.134  49.204  1.00 44.70           C  
ATOM   3608  OG  SER D 157      -9.149  25.905  48.761  1.00 50.91           O  
ATOM   3609  N   PRO D 158      -9.915  28.730  51.813  1.00 42.99           N  
ATOM   3610  CA  PRO D 158      -9.301  30.041  52.044  1.00 43.71           C  
ATOM   3611  C   PRO D 158      -7.893  30.139  51.469  1.00 44.50           C  
ATOM   3612  O   PRO D 158      -7.500  31.164  50.906  1.00 43.19           O  
ATOM   3613  CB  PRO D 158      -9.318  30.161  53.564  1.00 42.48           C  
ATOM   3614  CG  PRO D 158     -10.561  29.421  53.933  1.00 41.84           C  
ATOM   3615  CD  PRO D 158     -10.492  28.199  53.061  1.00 41.50           C  
ATOM   3616  N   GLU D 159      -7.145  29.053  51.619  1.00 45.55           N  
ATOM   3617  CA  GLU D 159      -5.781  28.985  51.128  1.00 47.13           C  
ATOM   3618  C   GLU D 159      -5.709  29.478  49.687  1.00 47.42           C  
ATOM   3619  O   GLU D 159      -5.147  30.543  49.408  1.00 47.62           O  
ATOM   3620  CB  GLU D 159      -5.276  27.547  51.221  1.00 48.81           C  
ATOM   3621  N   LYS D 160      -6.294  28.695  48.783  1.00 45.53           N  
ATOM   3622  CA  LYS D 160      -6.301  29.023  47.361  1.00 45.51           C  
ATOM   3623  C   LYS D 160      -6.551  30.511  47.096  1.00 45.96           C  
ATOM   3624  O   LYS D 160      -6.009  31.078  46.141  1.00 49.08           O  
ATOM   3625  CB  LYS D 160      -7.354  28.177  46.638  1.00 43.69           C  
ATOM   3626  N   MET D 161      -7.349  31.146  47.951  1.00 43.70           N  
ATOM   3627  CA  MET D 161      -7.683  32.555  47.782  1.00 40.95           C  
ATOM   3628  C   MET D 161      -6.567  33.542  48.134  1.00 41.26           C  
ATOM   3629  O   MET D 161      -6.671  34.728  47.821  1.00 41.29           O  
ATOM   3630  CB  MET D 161      -8.946  32.876  48.588  1.00 39.18           C  
ATOM   3631  CG  MET D 161     -10.156  32.022  48.194  1.00 36.79           C  
ATOM   3632  SD  MET D 161     -11.605  32.268  49.243  1.00 33.62           S  
ATOM   3633  CE  MET D 161     -12.716  31.091  48.609  1.00 39.54           C  
ATOM   3634  N   GLU D 162      -5.497  33.060  48.763  1.00 41.64           N  
ATOM   3635  CA  GLU D 162      -4.379  33.926  49.150  1.00 40.64           C  
ATOM   3636  C   GLU D 162      -3.794  34.680  47.951  1.00 38.92           C  
ATOM   3637  O   GLU D 162      -3.425  35.854  48.057  1.00 36.81           O  
ATOM   3638  CB  GLU D 162      -3.301  33.097  49.819  1.00 43.55           C  
ATOM   3639  N   LYS D 163      -3.701  33.987  46.818  1.00 37.45           N  
ATOM   3640  CA  LYS D 163      -3.187  34.564  45.577  1.00 35.37           C  
ATOM   3641  C   LYS D 163      -4.234  35.582  45.085  1.00 36.47           C  
ATOM   3642  O   LYS D 163      -5.197  35.221  44.392  1.00 35.06           O  
ATOM   3643  CB  LYS D 163      -2.994  33.441  44.564  1.00 32.45           C  
ATOM   3644  CG  LYS D 163      -2.380  33.860  43.270  1.00 33.48           C  
ATOM   3645  CD  LYS D 163      -2.324  32.697  42.276  1.00 35.66           C  
ATOM   3646  CE  LYS D 163      -2.154  33.226  40.829  1.00 39.42           C  
ATOM   3647  NZ  LYS D 163      -2.010  32.172  39.760  1.00 36.34           N  
ATOM   3648  N   LYS D 164      -4.047  36.853  45.450  1.00 35.38           N  
ATOM   3649  CA  LYS D 164      -5.000  37.900  45.091  1.00 33.40           C  
ATOM   3650  C   LYS D 164      -4.877  38.399  43.663  1.00 34.63           C  
ATOM   3651  O   LYS D 164      -5.878  38.538  42.944  1.00 33.66           O  
ATOM   3652  CB  LYS D 164      -4.891  39.075  46.070  1.00 30.91           C  
ATOM   3653  N   LEU D 165      -3.653  38.666  43.235  1.00 35.49           N  
ATOM   3654  CA  LEU D 165      -3.458  39.167  41.878  1.00 36.78           C  
ATOM   3655  C   LEU D 165      -3.213  38.086  40.821  1.00 37.75           C  
ATOM   3656  O   LEU D 165      -2.332  37.230  40.954  1.00 38.14           O  
ATOM   3657  CB  LEU D 165      -2.305  40.178  41.841  1.00 34.32           C  
ATOM   3658  CG  LEU D 165      -1.934  40.724  40.465  1.00 32.51           C  
ATOM   3659  CD1 LEU D 165      -3.082  41.532  39.917  1.00 31.58           C  
ATOM   3660  CD2 LEU D 165      -0.695  41.582  40.577  1.00 35.39           C  
ATOM   3661  N   HIS D 166      -4.016  38.132  39.767  1.00 37.82           N  
ATOM   3662  CA  HIS D 166      -3.878  37.203  38.660  1.00 36.31           C  
ATOM   3663  C   HIS D 166      -3.374  37.975  37.444  1.00 35.11           C  
ATOM   3664  O   HIS D 166      -4.112  38.721  36.793  1.00 34.64           O  
ATOM   3665  CB  HIS D 166      -5.216  36.533  38.331  1.00 35.84           C  
ATOM   3666  CG  HIS D 166      -5.573  35.413  39.254  1.00 36.41           C  
ATOM   3667  ND1 HIS D 166      -5.875  35.606  40.586  1.00 37.18           N  
ATOM   3668  CD2 HIS D 166      -5.667  34.079  39.040  1.00 36.76           C  
ATOM   3669  CE1 HIS D 166      -6.139  34.442  41.152  1.00 36.10           C  
ATOM   3670  NE2 HIS D 166      -6.019  33.499  40.235  1.00 36.35           N  
ATOM   3671  N   ALA D 167      -2.095  37.819  37.153  1.00 33.43           N  
ATOM   3672  CA  ALA D 167      -1.541  38.488  35.998  1.00 33.28           C  
ATOM   3673  C   ALA D 167      -1.492  37.420  34.912  1.00 31.91           C  
ATOM   3674  O   ALA D 167      -0.947  36.337  35.113  1.00 33.26           O  
ATOM   3675  CB  ALA D 167      -0.152  39.034  36.315  1.00 32.60           C  
ATOM   3676  N   VAL D 168      -2.078  37.714  33.762  1.00 29.47           N  
ATOM   3677  CA  VAL D 168      -2.109  36.745  32.678  1.00 26.83           C  
ATOM   3678  C   VAL D 168      -1.747  37.336  31.324  1.00 26.54           C  
ATOM   3679  O   VAL D 168      -1.996  38.516  31.044  1.00 25.90           O  
ATOM   3680  CB  VAL D 168      -3.525  36.087  32.600  1.00 25.95           C  
ATOM   3681  CG1 VAL D 168      -4.070  36.081  31.173  1.00 25.30           C  
ATOM   3682  CG2 VAL D 168      -3.451  34.693  33.115  1.00 22.11           C  
ATOM   3683  N   PRO D 169      -1.121  36.528  30.466  1.00 25.59           N  
ATOM   3684  CA  PRO D 169      -0.788  37.089  29.158  1.00 26.34           C  
ATOM   3685  C   PRO D 169      -2.086  37.099  28.326  1.00 26.44           C  
ATOM   3686  O   PRO D 169      -2.911  36.176  28.407  1.00 23.81           O  
ATOM   3687  CB  PRO D 169       0.269  36.118  28.628  1.00 24.83           C  
ATOM   3688  CG  PRO D 169      -0.168  34.818  29.196  1.00 22.35           C  
ATOM   3689  CD  PRO D 169      -0.569  35.175  30.625  1.00 24.43           C  
ATOM   3690  N   ALA D 170      -2.271  38.151  27.546  1.00 26.22           N  
ATOM   3691  CA  ALA D 170      -3.462  38.288  26.720  1.00 23.96           C  
ATOM   3692  C   ALA D 170      -3.828  37.003  25.997  1.00 23.22           C  
ATOM   3693  O   ALA D 170      -2.944  36.269  25.533  1.00 22.60           O  
ATOM   3694  CB  ALA D 170      -3.253  39.399  25.709  1.00 21.61           C  
ATOM   3695  N   ALA D 171      -5.134  36.730  25.925  1.00 22.51           N  
ATOM   3696  CA  ALA D 171      -5.665  35.555  25.223  1.00 20.77           C  
ATOM   3697  C   ALA D 171      -5.886  34.321  26.081  1.00 20.55           C  
ATOM   3698  O   ALA D 171      -6.569  33.385  25.672  1.00 24.09           O  
ATOM   3699  CB  ALA D 171      -4.757  35.197  24.036  1.00 17.83           C  
ATOM   3700  N   LYS D 172      -5.302  34.289  27.263  1.00 21.37           N  
ATOM   3701  CA  LYS D 172      -5.495  33.126  28.100  1.00 21.23           C  
ATOM   3702  C   LYS D 172      -6.889  33.152  28.738  1.00 24.04           C  
ATOM   3703  O   LYS D 172      -7.514  34.211  28.854  1.00 24.76           O  
ATOM   3704  CB  LYS D 172      -4.424  33.079  29.156  1.00 18.63           C  
ATOM   3705  N   THR D 173      -7.397  31.973  29.091  1.00 26.97           N  
ATOM   3706  CA  THR D 173      -8.691  31.870  29.761  1.00 26.48           C  
ATOM   3707  C   THR D 173      -8.393  32.076  31.238  1.00 25.54           C  
ATOM   3708  O   THR D 173      -7.483  31.454  31.788  1.00 26.16           O  
ATOM   3709  CB  THR D 173      -9.350  30.471  29.585  1.00 26.30           C  
ATOM   3710  OG1 THR D 173     -10.006  30.418  28.312  1.00 28.73           O  
ATOM   3711  CG2 THR D 173     -10.386  30.186  30.710  1.00 22.88           C  
ATOM   3712  N   VAL D 174      -9.147  32.954  31.877  1.00 22.49           N  
ATOM   3713  CA  VAL D 174      -8.943  33.220  33.288  1.00 19.49           C  
ATOM   3714  C   VAL D 174     -10.105  32.673  34.092  1.00 20.18           C  
ATOM   3715  O   VAL D 174     -11.260  32.879  33.718  1.00 24.48           O  
ATOM   3716  CB  VAL D 174      -8.849  34.732  33.530  1.00 18.33           C  
ATOM   3717  CG1 VAL D 174      -9.059  35.048  35.000  1.00 20.03           C  
ATOM   3718  CG2 VAL D 174      -7.519  35.239  33.050  1.00 15.23           C  
ATOM   3719  N   LYS D 175      -9.814  31.968  35.180  1.00 18.80           N  
ATOM   3720  CA  LYS D 175     -10.879  31.452  36.044  1.00 20.10           C  
ATOM   3721  C   LYS D 175     -10.681  31.934  37.500  1.00 22.03           C  
ATOM   3722  O   LYS D 175      -9.551  31.980  37.983  1.00 23.73           O  
ATOM   3723  CB  LYS D 175     -10.911  29.928  35.986  1.00 17.28           C  
ATOM   3724  N   PHE D 176     -11.765  32.325  38.180  1.00 24.18           N  
ATOM   3725  CA  PHE D 176     -11.701  32.770  39.591  1.00 24.86           C  
ATOM   3726  C   PHE D 176     -12.609  31.918  40.463  1.00 25.80           C  
ATOM   3727  O   PHE D 176     -13.748  31.635  40.108  1.00 28.14           O  
ATOM   3728  CB  PHE D 176     -12.112  34.243  39.774  1.00 23.74           C  
ATOM   3729  CG  PHE D 176     -11.120  35.222  39.234  1.00 20.10           C  
ATOM   3730  CD1 PHE D 176      -9.769  35.093  39.522  1.00 15.86           C  
ATOM   3731  CD2 PHE D 176     -11.534  36.261  38.410  1.00 21.78           C  
ATOM   3732  CE1 PHE D 176      -8.844  35.978  38.995  1.00 17.90           C  
ATOM   3733  CE2 PHE D 176     -10.613  37.164  37.869  1.00 23.02           C  
ATOM   3734  CZ  PHE D 176      -9.264  37.021  38.162  1.00 21.03           C  
ATOM   3735  N   LYS D 177     -12.111  31.527  41.623  1.00 27.38           N  
ATOM   3736  CA  LYS D 177     -12.892  30.678  42.500  1.00 28.73           C  
ATOM   3737  C   LYS D 177     -13.028  31.235  43.905  1.00 29.93           C  
ATOM   3738  O   LYS D 177     -12.143  31.921  44.424  1.00 28.75           O  
ATOM   3739  CB  LYS D 177     -12.262  29.272  42.549  1.00 27.96           C  
ATOM   3740  N   CYS D 178     -14.163  30.922  44.508  1.00 29.51           N  
ATOM   3741  CA  CYS D 178     -14.479  31.328  45.855  1.00 29.49           C  
ATOM   3742  C   CYS D 178     -15.197  30.131  46.431  1.00 29.60           C  
ATOM   3743  O   CYS D 178     -16.397  30.177  46.685  1.00 30.56           O  
ATOM   3744  CB  CYS D 178     -15.403  32.555  45.860  1.00 30.57           C  
ATOM   3745  SG  CYS D 178     -14.580  34.086  45.302  1.00 37.12           S  
ATOM   3746  N   PRO D 179     -14.484  29.005  46.578  1.00 29.49           N  
ATOM   3747  CA  PRO D 179     -15.142  27.819  47.145  1.00 30.83           C  
ATOM   3748  C   PRO D 179     -15.827  28.228  48.459  1.00 32.52           C  
ATOM   3749  O   PRO D 179     -15.218  28.875  49.328  1.00 33.31           O  
ATOM   3750  CB  PRO D 179     -13.980  26.856  47.353  1.00 28.88           C  
ATOM   3751  CG  PRO D 179     -13.089  27.187  46.184  1.00 30.04           C  
ATOM   3752  CD  PRO D 179     -13.112  28.704  46.138  1.00 27.41           C  
ATOM   3753  N   SER D 180     -17.091  27.860  48.604  1.00 31.10           N  
ATOM   3754  CA  SER D 180     -17.818  28.247  49.795  1.00 30.69           C  
ATOM   3755  C   SER D 180     -18.862  27.247  50.186  1.00 29.91           C  
ATOM   3756  O   SER D 180     -19.171  26.320  49.452  1.00 30.96           O  
ATOM   3757  CB  SER D 180     -18.499  29.589  49.568  1.00 32.91           C  
ATOM   3758  OG  SER D 180     -17.592  30.504  48.989  1.00 38.56           O  
ATOM   3759  N   SER D 181     -19.419  27.461  51.361  1.00 29.78           N  
ATOM   3760  CA  SER D 181     -20.441  26.588  51.869  1.00 29.87           C  
ATOM   3761  C   SER D 181     -21.276  27.406  52.837  1.00 28.38           C  
ATOM   3762  O   SER D 181     -20.922  28.539  53.181  1.00 25.98           O  
ATOM   3763  CB  SER D 181     -19.788  25.402  52.574  1.00 32.44           C  
ATOM   3764  OG  SER D 181     -20.752  24.442  52.947  1.00 38.06           O  
ATOM   3765  N   GLY D 182     -22.385  26.823  53.272  1.00 28.19           N  
ATOM   3766  CA  GLY D 182     -23.275  27.497  54.193  1.00 28.48           C  
ATOM   3767  C   GLY D 182     -24.676  26.977  53.976  1.00 28.12           C  
ATOM   3768  O   GLY D 182     -25.007  26.514  52.884  1.00 28.37           O  
ATOM   3769  N   THR D 183     -25.498  27.031  55.014  1.00 28.07           N  
ATOM   3770  CA  THR D 183     -26.862  26.558  54.885  1.00 27.30           C  
ATOM   3771  C   THR D 183     -27.857  27.569  55.435  1.00 26.93           C  
ATOM   3772  O   THR D 183     -27.625  28.189  56.469  1.00 28.13           O  
ATOM   3773  CB  THR D 183     -27.071  25.183  55.583  1.00 26.51           C  
ATOM   3774  OG1 THR D 183     -27.964  25.331  56.695  1.00 27.68           O  
ATOM   3775  CG2 THR D 183     -25.745  24.612  56.055  1.00 24.41           C  
ATOM   3776  N   PRO D 184     -28.957  27.796  54.706  1.00 27.67           N  
ATOM   3777  CA  PRO D 184     -29.242  27.139  53.423  1.00 25.85           C  
ATOM   3778  C   PRO D 184     -28.159  27.489  52.412  1.00 26.13           C  
ATOM   3779  O   PRO D 184     -27.484  28.506  52.559  1.00 24.64           O  
ATOM   3780  CB  PRO D 184     -30.614  27.687  53.045  1.00 23.93           C  
ATOM   3781  CG  PRO D 184     -30.685  28.998  53.796  1.00 28.21           C  
ATOM   3782  CD  PRO D 184     -30.083  28.647  55.119  1.00 27.14           C  
ATOM   3783  N   ASN D 185     -27.982  26.641  51.402  1.00 28.45           N  
ATOM   3784  CA  ASN D 185     -26.946  26.859  50.405  1.00 29.62           C  
ATOM   3785  C   ASN D 185     -26.954  28.267  49.860  1.00 28.52           C  
ATOM   3786  O   ASN D 185     -27.969  28.752  49.379  1.00 30.55           O  
ATOM   3787  CB  ASN D 185     -27.053  25.854  49.262  1.00 34.00           C  
ATOM   3788  CG  ASN D 185     -25.678  25.403  48.763  1.00 41.69           C  
ATOM   3789  OD1 ASN D 185     -24.989  26.124  48.027  1.00 44.29           O  
ATOM   3790  ND2 ASN D 185     -25.264  24.210  49.188  1.00 45.02           N  
ATOM   3791  N   PRO D 186     -25.802  28.940  49.936  1.00 27.33           N  
ATOM   3792  CA  PRO D 186     -25.573  30.313  49.484  1.00 28.26           C  
ATOM   3793  C   PRO D 186     -25.497  30.585  47.972  1.00 29.59           C  
ATOM   3794  O   PRO D 186     -25.229  29.697  47.154  1.00 29.49           O  
ATOM   3795  CB  PRO D 186     -24.276  30.687  50.199  1.00 28.65           C  
ATOM   3796  CG  PRO D 186     -23.535  29.392  50.217  1.00 27.16           C  
ATOM   3797  CD  PRO D 186     -24.601  28.402  50.602  1.00 27.05           C  
ATOM   3798  N   THR D 187     -25.712  31.856  47.652  1.00 26.31           N  
ATOM   3799  CA  THR D 187     -25.724  32.408  46.311  1.00 22.19           C  
ATOM   3800  C   THR D 187     -24.360  32.933  45.868  1.00 23.60           C  
ATOM   3801  O   THR D 187     -23.554  33.369  46.696  1.00 25.10           O  
ATOM   3802  CB  THR D 187     -26.736  33.563  46.276  1.00 22.19           C  
ATOM   3803  OG1 THR D 187     -28.022  33.039  45.965  1.00 24.32           O  
ATOM   3804  CG2 THR D 187     -26.345  34.633  45.289  1.00 22.23           C  
ATOM   3805  N   LEU D 188     -24.119  32.907  44.556  1.00 20.93           N  
ATOM   3806  CA  LEU D 188     -22.859  33.388  43.998  1.00 17.51           C  
ATOM   3807  C   LEU D 188     -23.116  34.471  42.956  1.00 18.48           C  
ATOM   3808  O   LEU D 188     -23.803  34.253  41.966  1.00 19.40           O  
ATOM   3809  CB  LEU D 188     -22.083  32.243  43.336  1.00 12.24           C  
ATOM   3810  CG  LEU D 188     -20.545  32.318  43.322  1.00 11.38           C  
ATOM   3811  CD1 LEU D 188     -20.016  31.270  42.356  1.00  9.33           C  
ATOM   3812  CD2 LEU D 188     -20.054  33.712  42.940  1.00  7.96           C  
ATOM   3813  N   ARG D 189     -22.545  35.640  43.192  1.00 18.17           N  
ATOM   3814  CA  ARG D 189     -22.680  36.760  42.284  1.00 17.44           C  
ATOM   3815  C   ARG D 189     -21.275  37.321  42.069  1.00 19.73           C  
ATOM   3816  O   ARG D 189     -20.374  37.120  42.884  1.00 18.91           O  
ATOM   3817  CB  ARG D 189     -23.611  37.831  42.889  1.00 12.10           C  
ATOM   3818  N   TRP D 190     -21.092  38.031  40.971  1.00 21.07           N  
ATOM   3819  CA  TRP D 190     -19.797  38.581  40.671  1.00 23.78           C  
ATOM   3820  C   TRP D 190     -19.839  40.040  40.227  1.00 25.65           C  
ATOM   3821  O   TRP D 190     -20.729  40.451  39.488  1.00 28.08           O  
ATOM   3822  CB  TRP D 190     -19.151  37.730  39.597  1.00 24.07           C  
ATOM   3823  CG  TRP D 190     -18.583  36.432  40.092  1.00 23.69           C  
ATOM   3824  CD1 TRP D 190     -19.183  35.203  40.076  1.00 21.27           C  
ATOM   3825  CD2 TRP D 190     -17.251  36.221  40.561  1.00 21.42           C  
ATOM   3826  NE1 TRP D 190     -18.298  34.238  40.494  1.00 18.30           N  
ATOM   3827  CE2 TRP D 190     -17.104  34.836  40.800  1.00 19.67           C  
ATOM   3828  CE3 TRP D 190     -16.161  37.071  40.799  1.00 21.74           C  
ATOM   3829  CZ2 TRP D 190     -15.907  34.278  41.262  1.00 18.65           C  
ATOM   3830  CZ3 TRP D 190     -14.965  36.516  41.257  1.00 22.57           C  
ATOM   3831  CH2 TRP D 190     -14.850  35.129  41.481  1.00 20.53           C  
ATOM   3832  N   LEU D 191     -18.860  40.814  40.685  1.00 27.60           N  
ATOM   3833  CA  LEU D 191     -18.764  42.230  40.349  1.00 29.03           C  
ATOM   3834  C   LEU D 191     -17.439  42.567  39.665  1.00 32.00           C  
ATOM   3835  O   LEU D 191     -16.435  41.862  39.815  1.00 34.45           O  
ATOM   3836  CB  LEU D 191     -18.894  43.098  41.609  1.00 28.15           C  
ATOM   3837  CG  LEU D 191     -20.128  43.006  42.512  1.00 31.50           C  
ATOM   3838  CD1 LEU D 191     -20.036  44.133  43.534  1.00 30.80           C  
ATOM   3839  CD2 LEU D 191     -21.429  43.112  41.709  1.00 29.97           C  
ATOM   3840  N   LYS D 192     -17.441  43.648  38.901  1.00 32.83           N  
ATOM   3841  CA  LYS D 192     -16.228  44.095  38.237  1.00 34.55           C  
ATOM   3842  C   LYS D 192     -16.105  45.550  38.657  1.00 36.38           C  
ATOM   3843  O   LYS D 192     -16.976  46.371  38.366  1.00 36.99           O  
ATOM   3844  CB  LYS D 192     -16.349  43.958  36.714  1.00 33.92           C  
ATOM   3845  CG  LYS D 192     -15.103  44.384  35.935  1.00 32.46           C  
ATOM   3846  CD  LYS D 192     -15.176  43.888  34.495  1.00 35.35           C  
ATOM   3847  CE  LYS D 192     -14.341  44.736  33.526  1.00 37.37           C  
ATOM   3848  NZ  LYS D 192     -12.886  44.789  33.860  1.00 37.58           N  
ATOM   3849  N   ASN D 193     -15.041  45.851  39.386  1.00 36.85           N  
ATOM   3850  CA  ASN D 193     -14.806  47.196  39.871  1.00 39.12           C  
ATOM   3851  C   ASN D 193     -16.035  47.796  40.568  1.00 40.22           C  
ATOM   3852  O   ASN D 193     -16.431  48.929  40.294  1.00 43.74           O  
ATOM   3853  CB  ASN D 193     -14.352  48.089  38.719  1.00 38.23           C  
ATOM   3854  CG  ASN D 193     -13.206  47.481  37.937  1.00 40.43           C  
ATOM   3855  OD1 ASN D 193     -12.271  46.916  38.511  1.00 41.76           O  
ATOM   3856  ND2 ASN D 193     -13.266  47.602  36.619  1.00 43.22           N  
ATOM   3857  N   GLY D 194     -16.648  47.030  41.461  1.00 37.50           N  
ATOM   3858  CA  GLY D 194     -17.786  47.543  42.197  1.00 36.63           C  
ATOM   3859  C   GLY D 194     -19.159  47.410  41.581  1.00 37.73           C  
ATOM   3860  O   GLY D 194     -20.127  47.153  42.295  1.00 37.14           O  
ATOM   3861  N   LYS D 195     -19.266  47.587  40.271  1.00 38.13           N  
ATOM   3862  CA  LYS D 195     -20.571  47.481  39.628  1.00 39.10           C  
ATOM   3863  C   LYS D 195     -20.889  46.033  39.280  1.00 39.00           C  
ATOM   3864  O   LYS D 195     -20.014  45.168  39.338  1.00 37.37           O  
ATOM   3865  CB  LYS D 195     -20.612  48.349  38.369  1.00 37.34           C  
ATOM   3866  N   GLU D 196     -22.150  45.780  38.932  1.00 38.57           N  
ATOM   3867  CA  GLU D 196     -22.591  44.444  38.553  1.00 39.43           C  
ATOM   3868  C   GLU D 196     -21.887  44.068  37.244  1.00 40.59           C  
ATOM   3869  O   GLU D 196     -21.601  44.934  36.419  1.00 42.17           O  
ATOM   3870  CB  GLU D 196     -24.107  44.427  38.367  1.00 38.12           C  
ATOM   3871  N   PHE D 197     -21.613  42.780  37.055  1.00 41.46           N  
ATOM   3872  CA  PHE D 197     -20.920  42.307  35.859  1.00 41.61           C  
ATOM   3873  C   PHE D 197     -21.795  41.363  35.043  1.00 43.08           C  
ATOM   3874  O   PHE D 197     -21.874  40.177  35.350  1.00 43.55           O  
ATOM   3875  CB  PHE D 197     -19.640  41.578  36.274  1.00 41.05           C  
ATOM   3876  CG  PHE D 197     -18.740  41.201  35.130  1.00 43.31           C  
ATOM   3877  CD1 PHE D 197     -18.080  39.968  35.130  1.00 44.35           C  
ATOM   3878  CD2 PHE D 197     -18.494  42.092  34.087  1.00 45.42           C  
ATOM   3879  CE1 PHE D 197     -17.182  39.618  34.109  1.00 44.15           C  
ATOM   3880  CE2 PHE D 197     -17.597  41.759  33.056  1.00 45.44           C  
ATOM   3881  CZ  PHE D 197     -16.938  40.514  33.071  1.00 46.13           C  
ATOM   3882  N   LYS D 198     -22.460  41.885  34.014  1.00 43.11           N  
ATOM   3883  CA  LYS D 198     -23.304  41.042  33.165  1.00 42.70           C  
ATOM   3884  C   LYS D 198     -22.423  40.520  32.023  1.00 41.74           C  
ATOM   3885  O   LYS D 198     -21.489  41.200  31.598  1.00 40.11           O  
ATOM   3886  CB  LYS D 198     -24.502  41.847  32.623  1.00 41.79           C  
ATOM   3887  N   PRO D 199     -22.696  39.301  31.527  1.00 41.24           N  
ATOM   3888  CA  PRO D 199     -21.925  38.682  30.442  1.00 42.10           C  
ATOM   3889  C   PRO D 199     -21.783  39.476  29.141  1.00 42.14           C  
ATOM   3890  O   PRO D 199     -20.877  39.228  28.345  1.00 42.36           O  
ATOM   3891  CB  PRO D 199     -22.625  37.335  30.242  1.00 40.90           C  
ATOM   3892  CG  PRO D 199     -24.011  37.610  30.693  1.00 43.16           C  
ATOM   3893  CD  PRO D 199     -23.798  38.421  31.936  1.00 41.10           C  
ATOM   3894  N   ASP D 200     -22.658  40.448  28.941  1.00 42.76           N  
ATOM   3895  CA  ASP D 200     -22.631  41.277  27.743  1.00 42.19           C  
ATOM   3896  C   ASP D 200     -21.640  42.416  27.951  1.00 39.91           C  
ATOM   3897  O   ASP D 200     -21.344  43.180  27.034  1.00 38.08           O  
ATOM   3898  CB  ASP D 200     -24.034  41.816  27.513  1.00 43.83           C  
ATOM   3899  CG  ASP D 200     -25.086  40.938  28.161  1.00 49.02           C  
ATOM   3900  OD1 ASP D 200     -25.204  39.759  27.755  1.00 51.39           O  
ATOM   3901  OD2 ASP D 200     -25.775  41.412  29.096  1.00 50.56           O  
ATOM   3902  N   HIS D 201     -21.129  42.510  29.173  1.00 38.66           N  
ATOM   3903  CA  HIS D 201     -20.173  43.544  29.549  1.00 38.10           C  
ATOM   3904  C   HIS D 201     -18.820  43.364  28.890  1.00 37.10           C  
ATOM   3905  O   HIS D 201     -17.962  44.238  28.980  1.00 36.56           O  
ATOM   3906  CB  HIS D 201     -19.979  43.551  31.057  1.00 39.43           C  
ATOM   3907  CG  HIS D 201     -21.106  44.181  31.808  1.00 40.62           C  
ATOM   3908  ND1 HIS D 201     -22.429  43.952  31.497  1.00 39.56           N  
ATOM   3909  CD2 HIS D 201     -21.108  45.022  32.868  1.00 41.93           C  
ATOM   3910  CE1 HIS D 201     -23.197  44.626  32.332  1.00 41.71           C  
ATOM   3911  NE2 HIS D 201     -22.421  45.283  33.176  1.00 43.17           N  
ATOM   3912  N   ARG D 202     -18.624  42.227  28.234  1.00 36.34           N  
ATOM   3913  CA  ARG D 202     -17.353  41.954  27.577  1.00 35.42           C  
ATOM   3914  C   ARG D 202     -17.557  41.012  26.406  1.00 36.87           C  
ATOM   3915  O   ARG D 202     -18.509  40.228  26.402  1.00 39.82           O  
ATOM   3916  CB  ARG D 202     -16.381  41.295  28.558  1.00 31.53           C  
ATOM   3917  CG  ARG D 202     -16.775  39.882  28.956  1.00 30.11           C  
ATOM   3918  CD  ARG D 202     -15.685  39.207  29.761  1.00 27.57           C  
ATOM   3919  NE  ARG D 202     -14.429  39.158  29.020  1.00 26.00           N  
ATOM   3920  CZ  ARG D 202     -13.910  38.055  28.486  1.00 27.78           C  
ATOM   3921  NH1 ARG D 202     -14.544  36.893  28.612  1.00 29.11           N  
ATOM   3922  NH2 ARG D 202     -12.757  38.111  27.825  1.00 26.87           N  
ATOM   3923  N   ILE D 203     -16.670  41.077  25.416  1.00 35.95           N  
ATOM   3924  CA  ILE D 203     -16.775  40.172  24.276  1.00 35.25           C  
ATOM   3925  C   ILE D 203     -16.374  38.796  24.795  1.00 35.65           C  
ATOM   3926  O   ILE D 203     -15.412  38.667  25.552  1.00 36.39           O  
ATOM   3927  CB  ILE D 203     -15.810  40.543  23.134  1.00 34.73           C  
ATOM   3928  CG1 ILE D 203     -15.890  42.038  22.839  1.00 31.94           C  
ATOM   3929  CG2 ILE D 203     -16.174  39.750  21.880  1.00 31.57           C  
ATOM   3930  CD1 ILE D 203     -14.883  42.494  21.814  1.00 32.28           C  
ATOM   3931  N   GLY D 204     -17.109  37.774  24.379  1.00 35.18           N  
ATOM   3932  CA  GLY D 204     -16.821  36.430  24.834  1.00 33.45           C  
ATOM   3933  C   GLY D 204     -17.771  36.082  25.962  1.00 34.62           C  
ATOM   3934  O   GLY D 204     -18.187  34.933  26.102  1.00 32.76           O  
ATOM   3935  N   GLY D 205     -18.129  37.088  26.760  1.00 35.40           N  
ATOM   3936  CA  GLY D 205     -19.038  36.865  27.871  1.00 35.64           C  
ATOM   3937  C   GLY D 205     -18.315  36.179  29.005  1.00 36.62           C  
ATOM   3938  O   GLY D 205     -17.153  36.497  29.280  1.00 38.17           O  
ATOM   3939  N   TYR D 206     -18.981  35.242  29.674  1.00 36.08           N  
ATOM   3940  CA  TYR D 206     -18.335  34.522  30.765  1.00 35.73           C  
ATOM   3941  C   TYR D 206     -19.262  33.507  31.416  1.00 34.80           C  
ATOM   3942  O   TYR D 206     -20.450  33.746  31.558  1.00 35.31           O  
ATOM   3943  CB  TYR D 206     -17.812  35.516  31.822  1.00 32.59           C  
ATOM   3944  CG  TYR D 206     -18.875  36.100  32.732  1.00 33.62           C  
ATOM   3945  CD1 TYR D 206     -19.543  35.297  33.666  1.00 34.12           C  
ATOM   3946  CD2 TYR D 206     -19.195  37.458  32.685  1.00 33.86           C  
ATOM   3947  CE1 TYR D 206     -20.493  35.823  34.519  1.00 30.43           C  
ATOM   3948  CE2 TYR D 206     -20.147  37.996  33.546  1.00 33.47           C  
ATOM   3949  CZ  TYR D 206     -20.785  37.166  34.460  1.00 33.68           C  
ATOM   3950  OH  TYR D 206     -21.716  37.670  35.327  1.00 38.14           O  
ATOM   3951  N   LYS D 207     -18.718  32.369  31.817  1.00 35.76           N  
ATOM   3952  CA  LYS D 207     -19.529  31.356  32.474  1.00 36.51           C  
ATOM   3953  C   LYS D 207     -19.244  31.343  33.985  1.00 37.87           C  
ATOM   3954  O   LYS D 207     -18.188  31.790  34.453  1.00 40.82           O  
ATOM   3955  CB  LYS D 207     -19.247  29.977  31.865  1.00 33.98           C  
ATOM   3956  N   VAL D 208     -20.205  30.833  34.742  1.00 36.86           N  
ATOM   3957  CA  VAL D 208     -20.083  30.723  36.186  1.00 35.11           C  
ATOM   3958  C   VAL D 208     -20.457  29.296  36.582  1.00 34.99           C  
ATOM   3959  O   VAL D 208     -21.621  28.918  36.517  1.00 37.53           O  
ATOM   3960  CB  VAL D 208     -21.033  31.712  36.898  1.00 33.64           C  
ATOM   3961  CG1 VAL D 208     -20.994  31.488  38.398  1.00 35.74           C  
ATOM   3962  CG2 VAL D 208     -20.635  33.133  36.565  1.00 31.64           C  
ATOM   3963  N   ARG D 209     -19.477  28.487  36.955  1.00 33.29           N  
ATOM   3964  CA  ARG D 209     -19.793  27.129  37.369  1.00 33.80           C  
ATOM   3965  C   ARG D 209     -20.183  27.178  38.850  1.00 33.82           C  
ATOM   3966  O   ARG D 209     -19.331  27.183  39.733  1.00 31.66           O  
ATOM   3967  CB  ARG D 209     -18.595  26.213  37.152  1.00 35.09           C  
ATOM   3968  N   TYR D 210     -21.482  27.228  39.113  1.00 36.12           N  
ATOM   3969  CA  TYR D 210     -21.970  27.296  40.478  1.00 39.18           C  
ATOM   3970  C   TYR D 210     -21.500  26.124  41.349  1.00 39.52           C  
ATOM   3971  O   TYR D 210     -21.417  26.237  42.574  1.00 41.51           O  
ATOM   3972  CB  TYR D 210     -23.501  27.403  40.477  1.00 38.74           C  
ATOM   3973  CG  TYR D 210     -23.982  28.603  39.689  1.00 44.66           C  
ATOM   3974  CD1 TYR D 210     -24.100  28.548  38.295  1.00 46.15           C  
ATOM   3975  CD2 TYR D 210     -24.230  29.827  40.324  1.00 46.88           C  
ATOM   3976  CE1 TYR D 210     -24.442  29.688  37.550  1.00 47.55           C  
ATOM   3977  CE2 TYR D 210     -24.572  30.973  39.591  1.00 48.44           C  
ATOM   3978  CZ  TYR D 210     -24.671  30.895  38.207  1.00 48.88           C  
ATOM   3979  OH  TYR D 210     -24.965  32.029  37.483  1.00 50.37           O  
ATOM   3980  N   ALA D 211     -21.168  25.003  40.730  1.00 38.55           N  
ATOM   3981  CA  ALA D 211     -20.723  23.868  41.512  1.00 37.37           C  
ATOM   3982  C   ALA D 211     -19.298  24.082  42.030  1.00 37.41           C  
ATOM   3983  O   ALA D 211     -18.942  23.623  43.112  1.00 36.37           O  
ATOM   3984  CB  ALA D 211     -20.803  22.605  40.677  1.00 39.01           C  
ATOM   3985  N   THR D 212     -18.489  24.801  41.262  1.00 36.99           N  
ATOM   3986  CA  THR D 212     -17.102  25.051  41.639  1.00 34.82           C  
ATOM   3987  C   THR D 212     -16.854  26.483  42.079  1.00 33.42           C  
ATOM   3988  O   THR D 212     -15.722  26.952  42.046  1.00 30.31           O  
ATOM   3989  CB  THR D 212     -16.168  24.788  40.469  1.00 36.94           C  
ATOM   3990  OG1 THR D 212     -16.679  23.698  39.699  1.00 43.18           O  
ATOM   3991  CG2 THR D 212     -14.768  24.438  40.971  1.00 36.92           C  
ATOM   3992  N   TRP D 213     -17.913  27.182  42.465  1.00 34.47           N  
ATOM   3993  CA  TRP D 213     -17.814  28.567  42.922  1.00 32.47           C  
ATOM   3994  C   TRP D 213     -16.813  29.393  42.110  1.00 32.19           C  
ATOM   3995  O   TRP D 213     -16.006  30.169  42.643  1.00 29.42           O  
ATOM   3996  CB  TRP D 213     -17.462  28.585  44.417  1.00 30.91           C  
ATOM   3997  CG  TRP D 213     -18.443  27.797  45.226  1.00 30.52           C  
ATOM   3998  CD1 TRP D 213     -18.416  26.454  45.467  1.00 30.03           C  
ATOM   3999  CD2 TRP D 213     -19.656  28.283  45.815  1.00 31.22           C  
ATOM   4000  NE1 TRP D 213     -19.537  26.074  46.163  1.00 30.59           N  
ATOM   4001  CE2 TRP D 213     -20.315  27.177  46.389  1.00 30.50           C  
ATOM   4002  CE3 TRP D 213     -20.251  29.549  45.906  1.00 30.74           C  
ATOM   4003  CZ2 TRP D 213     -21.541  27.294  47.049  1.00 31.79           C  
ATOM   4004  CZ3 TRP D 213     -21.470  29.667  46.560  1.00 31.16           C  
ATOM   4005  CH2 TRP D 213     -22.103  28.544  47.124  1.00 32.57           C  
ATOM   4006  N   SER D 214     -16.889  29.250  40.797  1.00 33.00           N  
ATOM   4007  CA  SER D 214     -15.969  29.973  39.937  1.00 34.13           C  
ATOM   4008  C   SER D 214     -16.615  30.639  38.722  1.00 32.80           C  
ATOM   4009  O   SER D 214     -17.746  30.327  38.341  1.00 32.73           O  
ATOM   4010  CB  SER D 214     -14.870  29.017  39.476  1.00 34.39           C  
ATOM   4011  OG  SER D 214     -15.445  27.899  38.826  1.00 36.82           O  
ATOM   4012  N   ILE D 215     -15.884  31.585  38.143  1.00 31.04           N  
ATOM   4013  CA  ILE D 215     -16.323  32.294  36.950  1.00 30.13           C  
ATOM   4014  C   ILE D 215     -15.240  32.051  35.916  1.00 29.92           C  
ATOM   4015  O   ILE D 215     -14.047  32.099  36.224  1.00 30.86           O  
ATOM   4016  CB  ILE D 215     -16.434  33.821  37.156  1.00 31.19           C  
ATOM   4017  CG1 ILE D 215     -16.520  34.499  35.781  1.00 30.12           C  
ATOM   4018  CG2 ILE D 215     -15.223  34.342  37.947  1.00 31.97           C  
ATOM   4019  CD1 ILE D 215     -16.786  35.972  35.803  1.00 27.00           C  
ATOM   4020  N   ILE D 216     -15.647  31.793  34.686  1.00 28.43           N  
ATOM   4021  CA  ILE D 216     -14.660  31.531  33.663  1.00 29.33           C  
ATOM   4022  C   ILE D 216     -14.754  32.490  32.499  1.00 29.45           C  
ATOM   4023  O   ILE D 216     -15.800  32.577  31.838  1.00 27.51           O  
ATOM   4024  CB  ILE D 216     -14.775  30.077  33.136  1.00 29.47           C  
ATOM   4025  CG1 ILE D 216     -14.573  29.091  34.292  1.00 31.01           C  
ATOM   4026  CG2 ILE D 216     -13.718  29.824  32.074  1.00 31.15           C  
ATOM   4027  CD1 ILE D 216     -14.422  27.633  33.877  1.00 29.61           C  
ATOM   4028  N   MET D 217     -13.651  33.202  32.252  1.00 27.66           N  
ATOM   4029  CA  MET D 217     -13.574  34.158  31.149  1.00 28.10           C  
ATOM   4030  C   MET D 217     -12.525  33.740  30.122  1.00 27.44           C  
ATOM   4031  O   MET D 217     -11.319  33.790  30.391  1.00 29.96           O  
ATOM   4032  CB  MET D 217     -13.221  35.563  31.645  1.00 28.36           C  
ATOM   4033  CG  MET D 217     -14.192  36.178  32.637  1.00 31.96           C  
ATOM   4034  SD  MET D 217     -13.751  37.906  33.008  1.00 36.32           S  
ATOM   4035  CE  MET D 217     -12.161  37.706  33.831  1.00 33.59           C  
ATOM   4036  N   ASP D 218     -12.987  33.334  28.945  1.00 25.16           N  
ATOM   4037  CA  ASP D 218     -12.078  32.941  27.876  1.00 22.95           C  
ATOM   4038  C   ASP D 218     -11.463  34.185  27.233  1.00 21.43           C  
ATOM   4039  O   ASP D 218     -11.983  35.296  27.350  1.00 16.91           O  
ATOM   4040  CB  ASP D 218     -12.817  32.098  26.813  1.00 26.26           C  
ATOM   4041  CG  ASP D 218     -12.854  30.593  27.155  1.00 32.52           C  
ATOM   4042  OD1 ASP D 218     -12.939  30.247  28.354  1.00 36.12           O  
ATOM   4043  OD2 ASP D 218     -12.813  29.745  26.225  1.00 35.19           O  
ATOM   4044  N   SER D 219     -10.321  33.988  26.587  1.00 24.56           N  
ATOM   4045  CA  SER D 219      -9.628  35.064  25.895  1.00 24.93           C  
ATOM   4046  C   SER D 219      -9.741  36.406  26.567  1.00 24.49           C  
ATOM   4047  O   SER D 219     -10.565  37.246  26.196  1.00 25.01           O  
ATOM   4048  CB  SER D 219     -10.150  35.208  24.469  1.00 28.26           C  
ATOM   4049  OG  SER D 219      -9.833  36.498  23.965  1.00 35.82           O  
ATOM   4050  N   VAL D 220      -8.904  36.610  27.568  1.00 26.35           N  
ATOM   4051  CA  VAL D 220      -8.888  37.880  28.277  1.00 24.29           C  
ATOM   4052  C   VAL D 220      -8.052  38.837  27.441  1.00 23.26           C  
ATOM   4053  O   VAL D 220      -7.119  38.424  26.727  1.00 22.55           O  
ATOM   4054  CB  VAL D 220      -8.212  37.758  29.671  1.00 24.22           C  
ATOM   4055  CG1 VAL D 220      -8.972  36.763  30.544  1.00 26.09           C  
ATOM   4056  CG2 VAL D 220      -6.755  37.326  29.506  1.00 22.49           C  
ATOM   4057  N   VAL D 221      -8.395  40.111  27.528  1.00 21.95           N  
ATOM   4058  CA  VAL D 221      -7.667  41.154  26.819  1.00 22.60           C  
ATOM   4059  C   VAL D 221      -7.636  42.317  27.777  1.00 22.50           C  
ATOM   4060  O   VAL D 221      -8.447  42.371  28.710  1.00 21.55           O  
ATOM   4061  CB  VAL D 221      -8.394  41.596  25.532  1.00 24.26           C  
ATOM   4062  CG1 VAL D 221      -8.096  40.603  24.394  1.00 20.13           C  
ATOM   4063  CG2 VAL D 221      -9.906  41.695  25.805  1.00 21.41           C  
ATOM   4064  N   PRO D 222      -6.712  43.272  27.563  1.00 22.10           N  
ATOM   4065  CA  PRO D 222      -6.564  44.456  28.419  1.00 21.16           C  
ATOM   4066  C   PRO D 222      -7.854  45.090  28.952  1.00 22.36           C  
ATOM   4067  O   PRO D 222      -7.927  45.423  30.133  1.00 23.15           O  
ATOM   4068  CB  PRO D 222      -5.751  45.400  27.550  1.00 19.88           C  
ATOM   4069  CG  PRO D 222      -4.834  44.466  26.848  1.00 19.48           C  
ATOM   4070  CD  PRO D 222      -5.774  43.341  26.428  1.00 22.21           C  
ATOM   4071  N   SER D 223      -8.867  45.247  28.106  1.00 23.30           N  
ATOM   4072  CA  SER D 223     -10.126  45.838  28.557  1.00 25.18           C  
ATOM   4073  C   SER D 223     -10.700  45.031  29.724  1.00 27.55           C  
ATOM   4074  O   SER D 223     -11.523  45.531  30.500  1.00 30.42           O  
ATOM   4075  CB  SER D 223     -11.155  45.878  27.418  1.00 23.84           C  
ATOM   4076  OG  SER D 223     -11.808  44.630  27.288  1.00 25.41           O  
ATOM   4077  N   ASP D 224     -10.270  43.778  29.843  1.00 26.96           N  
ATOM   4078  CA  ASP D 224     -10.745  42.921  30.918  1.00 27.05           C  
ATOM   4079  C   ASP D 224     -10.106  43.230  32.270  1.00 27.17           C  
ATOM   4080  O   ASP D 224     -10.673  42.884  33.308  1.00 27.40           O  
ATOM   4081  CB  ASP D 224     -10.504  41.442  30.583  1.00 27.52           C  
ATOM   4082  CG  ASP D 224     -11.534  40.881  29.618  1.00 28.13           C  
ATOM   4083  OD1 ASP D 224     -12.735  41.196  29.806  1.00 23.47           O  
ATOM   4084  OD2 ASP D 224     -11.141  40.120  28.693  1.00 26.09           O  
ATOM   4085  N   LYS D 225      -8.936  43.870  32.266  1.00 26.70           N  
ATOM   4086  CA  LYS D 225      -8.241  44.200  33.519  1.00 25.94           C  
ATOM   4087  C   LYS D 225      -9.171  44.874  34.540  1.00 26.20           C  
ATOM   4088  O   LYS D 225     -10.042  45.672  34.172  1.00 26.01           O  
ATOM   4089  CB  LYS D 225      -7.027  45.102  33.230  1.00 22.52           C  
ATOM   4090  N   GLY D 226      -8.997  44.536  35.817  1.00 27.01           N  
ATOM   4091  CA  GLY D 226      -9.820  45.130  36.862  1.00 28.34           C  
ATOM   4092  C   GLY D 226     -10.038  44.230  38.067  1.00 30.29           C  
ATOM   4093  O   GLY D 226      -9.531  43.098  38.126  1.00 31.53           O  
ATOM   4094  N   ASN D 227     -10.791  44.729  39.042  1.00 30.39           N  
ATOM   4095  CA  ASN D 227     -11.081  43.940  40.240  1.00 30.80           C  
ATOM   4096  C   ASN D 227     -12.338  43.124  40.036  1.00 30.09           C  
ATOM   4097  O   ASN D 227     -13.353  43.631  39.552  1.00 32.63           O  
ATOM   4098  CB  ASN D 227     -11.307  44.818  41.466  1.00 30.32           C  
ATOM   4099  CG  ASN D 227     -10.217  45.822  41.657  1.00 35.96           C  
ATOM   4100  OD1 ASN D 227      -9.031  45.483  41.619  1.00 37.52           O  
ATOM   4101  ND2 ASN D 227     -10.604  47.082  41.861  1.00 37.92           N  
ATOM   4102  N   TYR D 228     -12.269  41.855  40.409  1.00 26.31           N  
ATOM   4103  CA  TYR D 228     -13.416  40.985  40.295  1.00 22.20           C  
ATOM   4104  C   TYR D 228     -13.763  40.497  41.675  1.00 23.42           C  
ATOM   4105  O   TYR D 228     -12.924  39.951  42.392  1.00 22.98           O  
ATOM   4106  CB  TYR D 228     -13.115  39.829  39.369  1.00 19.51           C  
ATOM   4107  CG  TYR D 228     -12.993  40.294  37.948  1.00 20.61           C  
ATOM   4108  CD1 TYR D 228     -11.852  40.978  37.511  1.00 19.09           C  
ATOM   4109  CD2 TYR D 228     -14.031  40.078  37.037  1.00 21.39           C  
ATOM   4110  CE1 TYR D 228     -11.743  41.433  36.196  1.00 20.63           C  
ATOM   4111  CE2 TYR D 228     -13.942  40.534  35.721  1.00 23.56           C  
ATOM   4112  CZ  TYR D 228     -12.795  41.206  35.299  1.00 22.90           C  
ATOM   4113  OH  TYR D 228     -12.696  41.617  33.983  1.00 21.19           O  
ATOM   4114  N   THR D 229     -15.012  40.713  42.054  1.00 22.04           N  
ATOM   4115  CA  THR D 229     -15.440  40.325  43.373  1.00 21.80           C  
ATOM   4116  C   THR D 229     -16.559  39.326  43.352  1.00 22.68           C  
ATOM   4117  O   THR D 229     -17.556  39.493  42.653  1.00 24.20           O  
ATOM   4118  CB  THR D 229     -15.885  41.563  44.202  1.00 22.40           C  
ATOM   4119  OG1 THR D 229     -14.767  42.447  44.376  1.00 18.65           O  
ATOM   4120  CG2 THR D 229     -16.402  41.142  45.582  1.00 20.88           C  
ATOM   4121  N   CYS D 230     -16.380  38.263  44.118  1.00 21.11           N  
ATOM   4122  CA  CYS D 230     -17.418  37.277  44.213  1.00 21.39           C  
ATOM   4123  C   CYS D 230     -18.158  37.628  45.488  1.00 19.16           C  
ATOM   4124  O   CYS D 230     -17.576  38.168  46.424  1.00 18.43           O  
ATOM   4125  CB  CYS D 230     -16.828  35.879  44.323  1.00 23.25           C  
ATOM   4126  SG  CYS D 230     -15.817  35.629  45.808  1.00 31.60           S  
ATOM   4127  N   ILE D 231     -19.452  37.366  45.510  1.00 18.49           N  
ATOM   4128  CA  ILE D 231     -20.219  37.629  46.696  1.00 19.02           C  
ATOM   4129  C   ILE D 231     -21.107  36.443  46.958  1.00 19.92           C  
ATOM   4130  O   ILE D 231     -21.976  36.103  46.150  1.00 24.63           O  
ATOM   4131  CB  ILE D 231     -21.033  38.905  46.559  1.00 20.46           C  
ATOM   4132  CG1 ILE D 231     -20.067  40.092  46.539  1.00 20.36           C  
ATOM   4133  CG2 ILE D 231     -21.999  39.046  47.724  1.00 19.69           C  
ATOM   4134  CD1 ILE D 231     -20.713  41.387  46.196  1.00 19.82           C  
ATOM   4135  N   VAL D 232     -20.844  35.800  48.092  1.00 19.13           N  
ATOM   4136  CA  VAL D 232     -21.575  34.626  48.542  1.00 19.39           C  
ATOM   4137  C   VAL D 232     -22.463  35.025  49.707  1.00 22.18           C  
ATOM   4138  O   VAL D 232     -22.005  35.676  50.643  1.00 21.77           O  
ATOM   4139  CB  VAL D 232     -20.608  33.545  49.003  1.00 19.12           C  
ATOM   4140  CG1 VAL D 232     -21.376  32.280  49.370  1.00 18.02           C  
ATOM   4141  CG2 VAL D 232     -19.583  33.278  47.901  1.00 18.45           C  
ATOM   4142  N   GLU D 233     -23.730  34.634  49.660  1.00 25.88           N  
ATOM   4143  CA  GLU D 233     -24.646  35.010  50.727  1.00 31.51           C  
ATOM   4144  C   GLU D 233     -25.930  34.189  50.802  1.00 31.39           C  
ATOM   4145  O   GLU D 233     -26.384  33.625  49.800  1.00 30.36           O  
ATOM   4146  CB  GLU D 233     -25.024  36.488  50.569  1.00 38.23           C  
ATOM   4147  CG  GLU D 233     -25.359  36.874  49.129  1.00 48.52           C  
ATOM   4148  CD  GLU D 233     -25.889  38.298  48.985  1.00 55.27           C  
ATOM   4149  OE1 GLU D 233     -25.164  39.257  49.337  1.00 59.41           O  
ATOM   4150  OE2 GLU D 233     -27.036  38.457  48.510  1.00 59.66           O  
ATOM   4151  N   ASN D 234     -26.492  34.121  52.011  1.00 29.46           N  
ATOM   4152  CA  ASN D 234     -27.759  33.439  52.261  1.00 27.80           C  
ATOM   4153  C   ASN D 234     -28.507  34.255  53.307  1.00 27.69           C  
ATOM   4154  O   ASN D 234     -28.058  35.338  53.691  1.00 24.37           O  
ATOM   4155  CB  ASN D 234     -27.567  31.982  52.732  1.00 27.05           C  
ATOM   4156  CG  ASN D 234     -26.742  31.856  54.006  1.00 28.75           C  
ATOM   4157  OD1 ASN D 234     -26.675  32.774  54.822  1.00 28.26           O  
ATOM   4158  ND2 ASN D 234     -26.127  30.683  54.192  1.00 29.72           N  
ATOM   4159  N   GLU D 235     -29.642  33.740  53.770  1.00 28.28           N  
ATOM   4160  CA  GLU D 235     -30.447  34.460  54.751  1.00 26.16           C  
ATOM   4161  C   GLU D 235     -29.705  34.730  56.055  1.00 25.52           C  
ATOM   4162  O   GLU D 235     -30.200  35.441  56.923  1.00 28.57           O  
ATOM   4163  CB  GLU D 235     -31.759  33.694  55.031  1.00 25.22           C  
ATOM   4164  N   TYR D 236     -28.507  34.195  56.202  1.00 23.57           N  
ATOM   4165  CA  TYR D 236     -27.801  34.412  57.453  1.00 24.33           C  
ATOM   4166  C   TYR D 236     -26.432  35.053  57.367  1.00 23.19           C  
ATOM   4167  O   TYR D 236     -25.719  35.109  58.357  1.00 20.42           O  
ATOM   4168  CB  TYR D 236     -27.719  33.092  58.215  1.00 27.57           C  
ATOM   4169  CG  TYR D 236     -29.084  32.541  58.523  1.00 29.50           C  
ATOM   4170  CD1 TYR D 236     -29.873  31.974  57.518  1.00 32.97           C  
ATOM   4171  CD2 TYR D 236     -29.620  32.649  59.802  1.00 30.48           C  
ATOM   4172  CE1 TYR D 236     -31.163  31.534  57.779  1.00 35.24           C  
ATOM   4173  CE2 TYR D 236     -30.913  32.211  60.080  1.00 35.13           C  
ATOM   4174  CZ  TYR D 236     -31.680  31.659  59.065  1.00 36.79           C  
ATOM   4175  OH  TYR D 236     -32.966  31.264  59.338  1.00 36.77           O  
ATOM   4176  N   GLY D 237     -26.065  35.537  56.186  1.00 23.17           N  
ATOM   4177  CA  GLY D 237     -24.772  36.171  56.044  1.00 23.17           C  
ATOM   4178  C   GLY D 237     -24.291  36.313  54.621  1.00 24.87           C  
ATOM   4179  O   GLY D 237     -24.843  35.716  53.694  1.00 27.36           O  
ATOM   4180  N   SER D 238     -23.256  37.123  54.454  1.00 24.74           N  
ATOM   4181  CA  SER D 238     -22.671  37.352  53.153  1.00 26.07           C  
ATOM   4182  C   SER D 238     -21.193  37.593  53.301  1.00 26.23           C  
ATOM   4183  O   SER D 238     -20.772  38.430  54.088  1.00 27.70           O  
ATOM   4184  CB  SER D 238     -23.287  38.571  52.485  1.00 27.46           C  
ATOM   4185  OG  SER D 238     -22.547  38.903  51.322  1.00 32.47           O  
ATOM   4186  N   ILE D 239     -20.400  36.854  52.547  1.00 26.85           N  
ATOM   4187  CA  ILE D 239     -18.966  37.044  52.593  1.00 28.28           C  
ATOM   4188  C   ILE D 239     -18.565  37.458  51.186  1.00 28.99           C  
ATOM   4189  O   ILE D 239     -19.358  37.337  50.261  1.00 31.50           O  
ATOM   4190  CB  ILE D 239     -18.229  35.741  53.060  1.00 27.61           C  
ATOM   4191  CG1 ILE D 239     -18.478  34.573  52.095  1.00 28.36           C  
ATOM   4192  CG2 ILE D 239     -18.728  35.342  54.438  1.00 24.83           C  
ATOM   4193  CD1 ILE D 239     -17.912  33.236  52.589  1.00 23.37           C  
ATOM   4194  N   ASN D 240     -17.352  37.960  51.019  1.00 30.07           N  
ATOM   4195  CA  ASN D 240     -16.917  38.399  49.699  1.00 30.68           C  
ATOM   4196  C   ASN D 240     -15.418  38.322  49.593  1.00 29.47           C  
ATOM   4197  O   ASN D 240     -14.726  38.164  50.592  1.00 30.24           O  
ATOM   4198  CB  ASN D 240     -17.333  39.839  49.477  1.00 34.51           C  
ATOM   4199  CG  ASN D 240     -16.747  40.755  50.514  1.00 37.36           C  
ATOM   4200  OD1 ASN D 240     -15.525  40.928  50.590  1.00 41.39           O  
ATOM   4201  ND2 ASN D 240     -17.608  41.331  51.342  1.00 41.51           N  
ATOM   4202  N   HIS D 241     -14.916  38.460  48.377  1.00 27.16           N  
ATOM   4203  CA  HIS D 241     -13.485  38.410  48.154  1.00 27.27           C  
ATOM   4204  C   HIS D 241     -13.253  39.122  46.850  1.00 25.61           C  
ATOM   4205  O   HIS D 241     -14.120  39.098  45.986  1.00 28.90           O  
ATOM   4206  CB  HIS D 241     -13.011  36.959  48.063  1.00 30.46           C  
ATOM   4207  CG  HIS D 241     -11.523  36.822  47.988  1.00 33.42           C  
ATOM   4208  ND1 HIS D 241     -10.684  37.288  48.977  1.00 34.46           N  
ATOM   4209  CD2 HIS D 241     -10.725  36.276  47.041  1.00 35.62           C  
ATOM   4210  CE1 HIS D 241      -9.430  37.035  48.643  1.00 35.58           C  
ATOM   4211  NE2 HIS D 241      -9.428  36.422  47.471  1.00 36.78           N  
ATOM   4212  N   THR D 242     -12.102  39.761  46.698  1.00 23.30           N  
ATOM   4213  CA  THR D 242     -11.834  40.481  45.465  1.00 23.79           C  
ATOM   4214  C   THR D 242     -10.502  40.073  44.868  1.00 23.60           C  
ATOM   4215  O   THR D 242      -9.514  39.958  45.584  1.00 23.35           O  
ATOM   4216  CB  THR D 242     -11.832  42.020  45.700  1.00 23.45           C  
ATOM   4217  OG1 THR D 242     -13.103  42.430  46.222  1.00 23.17           O  
ATOM   4218  CG2 THR D 242     -11.582  42.767  44.391  1.00 21.77           C  
ATOM   4219  N   TYR D 243     -10.486  39.850  43.554  1.00 23.41           N  
ATOM   4220  CA  TYR D 243      -9.271  39.473  42.844  1.00 23.38           C  
ATOM   4221  C   TYR D 243      -8.898  40.569  41.865  1.00 24.64           C  
ATOM   4222  O   TYR D 243      -9.765  41.190  41.251  1.00 25.78           O  
ATOM   4223  CB  TYR D 243      -9.458  38.189  42.035  1.00 22.05           C  
ATOM   4224  CG  TYR D 243      -9.647  36.914  42.825  1.00 25.71           C  
ATOM   4225  CD1 TYR D 243     -10.920  36.468  43.167  1.00 26.67           C  
ATOM   4226  CD2 TYR D 243      -8.549  36.128  43.197  1.00 25.48           C  
ATOM   4227  CE1 TYR D 243     -11.101  35.265  43.859  1.00 28.48           C  
ATOM   4228  CE2 TYR D 243      -8.716  34.925  43.887  1.00 24.60           C  
ATOM   4229  CZ  TYR D 243      -9.996  34.496  44.215  1.00 26.18           C  
ATOM   4230  OH  TYR D 243     -10.181  33.304  44.889  1.00 25.51           O  
ATOM   4231  N   GLN D 244      -7.603  40.806  41.709  1.00 26.74           N  
ATOM   4232  CA  GLN D 244      -7.142  41.810  40.760  1.00 26.01           C  
ATOM   4233  C   GLN D 244      -6.777  41.032  39.498  1.00 25.56           C  
ATOM   4234  O   GLN D 244      -6.244  39.924  39.582  1.00 24.41           O  
ATOM   4235  CB  GLN D 244      -5.920  42.547  41.309  1.00 23.02           C  
ATOM   4236  N   LEU D 245      -7.107  41.566  38.328  1.00 26.06           N  
ATOM   4237  CA  LEU D 245      -6.736  40.867  37.109  1.00 25.70           C  
ATOM   4238  C   LEU D 245      -5.909  41.757  36.207  1.00 25.54           C  
ATOM   4239  O   LEU D 245      -6.324  42.851  35.832  1.00 26.12           O  
ATOM   4240  CB  LEU D 245      -7.960  40.365  36.343  1.00 23.15           C  
ATOM   4241  CG  LEU D 245      -7.575  39.172  35.444  1.00 21.19           C  
ATOM   4242  CD1 LEU D 245      -8.792  38.347  35.124  1.00 27.36           C  
ATOM   4243  CD2 LEU D 245      -6.917  39.646  34.187  1.00 18.48           C  
ATOM   4244  N   ASP D 246      -4.721  41.292  35.871  1.00 24.73           N  
ATOM   4245  CA  ASP D 246      -3.889  42.068  34.993  1.00 29.41           C  
ATOM   4246  C   ASP D 246      -3.581  41.218  33.776  1.00 29.06           C  
ATOM   4247  O   ASP D 246      -3.373  40.012  33.888  1.00 26.94           O  
ATOM   4248  CB  ASP D 246      -2.613  42.500  35.701  1.00 35.57           C  
ATOM   4249  CG  ASP D 246      -1.795  43.446  34.863  1.00 41.43           C  
ATOM   4250  OD1 ASP D 246      -2.382  44.412  34.306  1.00 45.09           O  
ATOM   4251  OD2 ASP D 246      -0.569  43.218  34.766  1.00 46.53           O  
ATOM   4252  N   VAL D 247      -3.570  41.856  32.611  1.00 28.67           N  
ATOM   4253  CA  VAL D 247      -3.318  41.174  31.348  1.00 26.92           C  
ATOM   4254  C   VAL D 247      -2.170  41.830  30.598  1.00 25.68           C  
ATOM   4255  O   VAL D 247      -2.064  43.054  30.564  1.00 29.13           O  
ATOM   4256  CB  VAL D 247      -4.592  41.212  30.456  1.00 27.68           C  
ATOM   4257  CG1 VAL D 247      -4.314  40.590  29.087  1.00 26.94           C  
ATOM   4258  CG2 VAL D 247      -5.738  40.485  31.157  1.00 26.88           C  
ATOM   4259  N   VAL D 248      -1.305  41.022  30.002  1.00 24.25           N  
ATOM   4260  CA  VAL D 248      -0.185  41.562  29.245  1.00 24.05           C  
ATOM   4261  C   VAL D 248      -0.131  40.932  27.866  1.00 24.60           C  
ATOM   4262  O   VAL D 248      -0.066  39.704  27.725  1.00 25.44           O  
ATOM   4263  CB  VAL D 248       1.164  41.293  29.940  1.00 25.24           C  
ATOM   4264  CG1 VAL D 248       2.299  41.807  29.079  1.00 27.57           C  
ATOM   4265  CG2 VAL D 248       1.203  41.982  31.276  1.00 28.29           C  
ATOM   4266  N   GLU D 249      -0.163  41.782  26.850  1.00 21.55           N  
ATOM   4267  CA  GLU D 249      -0.099  41.330  25.477  1.00 22.74           C  
ATOM   4268  C   GLU D 249       1.355  41.004  25.196  1.00 22.67           C  
ATOM   4269  O   GLU D 249       2.223  41.876  25.304  1.00 21.62           O  
ATOM   4270  CB  GLU D 249      -0.592  42.434  24.533  1.00 25.84           C  
ATOM   4271  CG  GLU D 249      -2.037  42.845  24.809  1.00 33.91           C  
ATOM   4272  CD  GLU D 249      -2.526  44.029  23.974  1.00 37.64           C  
ATOM   4273  OE1 GLU D 249      -1.817  45.063  23.917  1.00 38.74           O  
ATOM   4274  OE2 GLU D 249      -3.637  43.927  23.394  1.00 42.01           O  
ATOM   4275  N   ARG D 250       1.627  39.746  24.853  1.00 22.15           N  
ATOM   4276  CA  ARG D 250       2.997  39.335  24.568  1.00 20.24           C  
ATOM   4277  C   ARG D 250       3.296  39.482  23.086  1.00 18.48           C  
ATOM   4278  O   ARG D 250       2.439  39.209  22.251  1.00 20.50           O  
ATOM   4279  CB  ARG D 250       3.232  37.894  25.045  1.00 18.27           C  
ATOM   4280  CG  ARG D 250       3.029  37.704  26.557  1.00 17.92           C  
ATOM   4281  CD  ARG D 250       3.753  38.776  27.362  1.00 15.76           C  
ATOM   4282  NE  ARG D 250       5.189  38.721  27.111  1.00 18.52           N  
ATOM   4283  CZ  ARG D 250       6.013  37.837  27.665  1.00 18.70           C  
ATOM   4284  NH1 ARG D 250       5.553  36.926  28.522  1.00 12.88           N  
ATOM   4285  NH2 ARG D 250       7.293  37.857  27.336  1.00 15.45           N  
ATOM   4286  N   SER D 251       4.504  39.949  22.767  1.00 18.14           N  
ATOM   4287  CA  SER D 251       4.894  40.165  21.374  1.00 17.08           C  
ATOM   4288  C   SER D 251       6.093  39.325  20.946  1.00 18.26           C  
ATOM   4289  O   SER D 251       7.227  39.808  20.941  1.00 20.44           O  
ATOM   4290  CB  SER D 251       5.177  41.659  21.130  1.00 16.61           C  
ATOM   4291  N   PRO D 252       5.852  38.054  20.575  1.00 19.11           N  
ATOM   4292  CA  PRO D 252       6.893  37.120  20.139  1.00 18.37           C  
ATOM   4293  C   PRO D 252       7.344  37.303  18.693  1.00 18.97           C  
ATOM   4294  O   PRO D 252       7.085  36.454  17.853  1.00 21.73           O  
ATOM   4295  CB  PRO D 252       6.241  35.764  20.371  1.00 14.59           C  
ATOM   4296  CG  PRO D 252       4.834  36.032  20.079  1.00 13.90           C  
ATOM   4297  CD  PRO D 252       4.574  37.336  20.754  1.00 17.35           C  
ATOM   4298  N   HIS D 253       8.007  38.419  18.411  1.00 20.88           N  
ATOM   4299  CA  HIS D 253       8.525  38.722  17.073  1.00 21.28           C  
ATOM   4300  C   HIS D 253       9.946  39.237  17.294  1.00 21.60           C  
ATOM   4301  O   HIS D 253      10.321  39.547  18.426  1.00 17.75           O  
ATOM   4302  CB  HIS D 253       7.739  39.849  16.396  1.00 23.36           C  
ATOM   4303  CG  HIS D 253       6.263  39.776  16.595  1.00 28.03           C  
ATOM   4304  ND1 HIS D 253       5.502  38.708  16.159  1.00 30.12           N  
ATOM   4305  CD2 HIS D 253       5.404  40.631  17.199  1.00 28.76           C  
ATOM   4306  CE1 HIS D 253       4.239  38.908  16.489  1.00 30.74           C  
ATOM   4307  NE2 HIS D 253       4.152  40.067  17.122  1.00 32.49           N  
ATOM   4308  N   ARG D 254      10.741  39.335  16.231  1.00 22.92           N  
ATOM   4309  CA  ARG D 254      12.083  39.867  16.402  1.00 23.95           C  
ATOM   4310  C   ARG D 254      11.896  41.357  16.701  1.00 23.54           C  
ATOM   4311  O   ARG D 254      10.792  41.890  16.587  1.00 21.54           O  
ATOM   4312  CB  ARG D 254      12.949  39.652  15.145  1.00 26.36           C  
ATOM   4313  CG  ARG D 254      12.704  40.580  13.952  1.00 27.59           C  
ATOM   4314  CD  ARG D 254      11.432  40.237  13.193  1.00 33.88           C  
ATOM   4315  NE  ARG D 254      11.662  40.052  11.752  1.00 37.00           N  
ATOM   4316  CZ  ARG D 254      12.137  40.985  10.930  1.00 37.01           C  
ATOM   4317  NH1 ARG D 254      12.451  42.191  11.382  1.00 40.24           N  
ATOM   4318  NH2 ARG D 254      12.286  40.717   9.647  1.00 33.60           N  
ATOM   4319  N   PRO D 255      12.964  42.043  17.109  1.00 22.36           N  
ATOM   4320  CA  PRO D 255      12.833  43.472  17.411  1.00 22.40           C  
ATOM   4321  C   PRO D 255      12.318  44.280  16.207  1.00 19.53           C  
ATOM   4322  O   PRO D 255      12.513  43.877  15.060  1.00 14.25           O  
ATOM   4323  CB  PRO D 255      14.268  43.877  17.784  1.00 22.80           C  
ATOM   4324  CG  PRO D 255      14.931  42.572  18.149  1.00 21.02           C  
ATOM   4325  CD  PRO D 255      14.372  41.617  17.163  1.00 20.83           C  
ATOM   4326  N   ILE D 256      11.675  45.415  16.484  1.00 19.36           N  
ATOM   4327  CA  ILE D 256      11.171  46.316  15.441  1.00 20.83           C  
ATOM   4328  C   ILE D 256      11.891  47.658  15.554  1.00 22.32           C  
ATOM   4329  O   ILE D 256      11.909  48.269  16.622  1.00 25.15           O  
ATOM   4330  CB  ILE D 256       9.666  46.646  15.592  1.00 22.94           C  
ATOM   4331  CG1 ILE D 256       8.794  45.421  15.300  1.00 25.24           C  
ATOM   4332  CG2 ILE D 256       9.291  47.791  14.638  1.00 22.26           C  
ATOM   4333  CD1 ILE D 256       7.279  45.692  15.488  1.00 20.13           C  
ATOM   4334  N   LEU D 257      12.481  48.119  14.463  1.00 21.79           N  
ATOM   4335  CA  LEU D 257      13.162  49.406  14.491  1.00 23.49           C  
ATOM   4336  C   LEU D 257      12.250  50.466  13.881  1.00 27.88           C  
ATOM   4337  O   LEU D 257      11.482  50.178  12.954  1.00 33.17           O  
ATOM   4338  CB  LEU D 257      14.470  49.362  13.696  1.00 19.93           C  
ATOM   4339  CG  LEU D 257      15.546  48.325  14.023  1.00 20.53           C  
ATOM   4340  CD1 LEU D 257      16.899  48.848  13.559  1.00 17.25           C  
ATOM   4341  CD2 LEU D 257      15.590  48.062  15.506  1.00 22.25           C  
ATOM   4342  N   GLN D 258      12.328  51.693  14.394  1.00 29.58           N  
ATOM   4343  CA  GLN D 258      11.509  52.780  13.869  1.00 26.58           C  
ATOM   4344  C   GLN D 258      12.013  53.137  12.491  1.00 25.15           C  
ATOM   4345  O   GLN D 258      13.182  53.449  12.327  1.00 26.23           O  
ATOM   4346  CB  GLN D 258      11.586  54.005  14.774  1.00 27.63           C  
ATOM   4347  CG  GLN D 258      10.863  55.208  14.222  1.00 33.08           C  
ATOM   4348  CD  GLN D 258       9.418  54.901  13.863  1.00 38.05           C  
ATOM   4349  OE1 GLN D 258       8.625  54.499  14.715  1.00 39.49           O  
ATOM   4350  NE2 GLN D 258       9.068  55.094  12.598  1.00 38.24           N  
ATOM   4351  N   ALA D 259      11.128  53.076  11.502  1.00 26.13           N  
ATOM   4352  CA  ALA D 259      11.477  53.395  10.120  1.00 25.99           C  
ATOM   4353  C   ALA D 259      12.077  54.801   9.994  1.00 26.19           C  
ATOM   4354  O   ALA D 259      11.614  55.748  10.641  1.00 28.30           O  
ATOM   4355  CB  ALA D 259      10.248  53.283   9.251  1.00 24.90           C  
ATOM   4356  N   GLY D 260      13.100  54.938   9.155  1.00 24.04           N  
ATOM   4357  CA  GLY D 260      13.723  56.236   8.982  1.00 22.12           C  
ATOM   4358  C   GLY D 260      14.942  56.421   9.867  1.00 22.22           C  
ATOM   4359  O   GLY D 260      15.810  57.242   9.577  1.00 21.02           O  
ATOM   4360  N   LEU D 261      15.012  55.647  10.944  1.00 20.03           N  
ATOM   4361  CA  LEU D 261      16.130  55.733  11.863  1.00 21.51           C  
ATOM   4362  C   LEU D 261      17.046  54.506  11.807  1.00 22.17           C  
ATOM   4363  O   LEU D 261      16.582  53.362  11.808  1.00 21.94           O
[truncated: 52,975 more chars]
