# Supplementary material for: TCP: a tool for designing chimera proteins based on the tertiary structure information
Source: BMC Bioinformatics. 2009 Jan 7;10:9. doi: 10.1186/1471-2105-10-9 (PMC2631521; doi:10.1186/1471-2105-10-9)
Supplement: Additional file 1 — TCP_package. A complete package of the TCP program. [file 1471-2105-10-9-S1.zip › TCP_package/1EVT_A.dssp.out]

==== Secondary Structure Definition by the program DSSP, updated CMBI version by ElmK / April 1,2000 ==== DATE=18-OCT-2007     .
REFERENCE W. KABSCH AND C.SANDER, BIOPOLYMERS 22 (1983) 2577-2637                                                              .
  131  1  0  0  0 TOTAL NUMBER OF RESIDUES, NUMBER OF CHAINS, NUMBER OF SS-BRIDGES(TOTAL,INTRACHAIN,INTERCHAIN)                .
  6733.0   ACCESSIBLE SURFACE OF PROTEIN (ANGSTROM**2)                                                                         .
   90 68.7   TOTAL NUMBER OF HYDROGEN BONDS OF TYPE O(I)-->H-N(J)  , SAME NUMBER PER 100 RESIDUES                              .
    0  0.0   TOTAL NUMBER OF HYDROGEN BONDS IN     PARALLEL BRIDGES, SAME NUMBER PER 100 RESIDUES                              .
   50 38.2   TOTAL NUMBER OF HYDROGEN BONDS IN ANTIPARALLEL BRIDGES, SAME NUMBER PER 100 RESIDUES                              .
    2  1.5   TOTAL NUMBER OF HYDROGEN BONDS OF TYPE O(I)-->H-N(I-5), SAME NUMBER PER 100 RESIDUES                              .
    5  3.8   TOTAL NUMBER OF HYDROGEN BONDS OF TYPE O(I)-->H-N(I-4), SAME NUMBER PER 100 RESIDUES                              .
    1  0.8   TOTAL NUMBER OF HYDROGEN BONDS OF TYPE O(I)-->H-N(I-3), SAME NUMBER PER 100 RESIDUES                              .
    0  0.0   TOTAL NUMBER OF HYDROGEN BONDS OF TYPE O(I)-->H-N(I-2), SAME NUMBER PER 100 RESIDUES                              .
    0  0.0   TOTAL NUMBER OF HYDROGEN BONDS OF TYPE O(I)-->H-N(I-1), SAME NUMBER PER 100 RESIDUES                              .
    0  0.0   TOTAL NUMBER OF HYDROGEN BONDS OF TYPE O(I)-->H-N(I+0), SAME NUMBER PER 100 RESIDUES                              .
    0  0.0   TOTAL NUMBER OF HYDROGEN BONDS OF TYPE O(I)-->H-N(I+1), SAME NUMBER PER 100 RESIDUES                              .
   17 13.0   TOTAL NUMBER OF HYDROGEN BONDS OF TYPE O(I)-->H-N(I+2), SAME NUMBER PER 100 RESIDUES                              .
   15 11.5   TOTAL NUMBER OF HYDROGEN BONDS OF TYPE O(I)-->H-N(I+3), SAME NUMBER PER 100 RESIDUES                              .
    3  2.3   TOTAL NUMBER OF HYDROGEN BONDS OF TYPE O(I)-->H-N(I+4), SAME NUMBER PER 100 RESIDUES                              .
    1  0.8   TOTAL NUMBER OF HYDROGEN BONDS OF TYPE O(I)-->H-N(I+5), SAME NUMBER PER 100 RESIDUES                              .
  1  2  3  4  5  6  7  8  9 10 11 12 13 14 15 16 17 18 19 20 21 22 23 24 25 26 27 28 29 30     *** HISTOGRAMS OF ***           .
  0  0  0  0  0  0  0  0  0  0  0  0  0  0  0  0  0  0  0  0  0  0  0  0  0  0  0  0  0  0    RESIDUES PER ALPHA HELIX         .
  0  0  0  0  0  0  0  0  0  0  0  0  0  0  0  0  0  0  0  0  0  0  0  0  0  0  0  0  0  0    PARALLEL BRIDGES PER LADDER      .
  7  2  0  2  2  1  0  0  0  0  0  0  0  0  0  0  0  0  0  0  0  0  0  0  0  0  0  0  0  0    ANTIPARALLEL BRIDGES PER LADDER  .
  0  0  0  0  0  0  0  0  0  0  0  0  1  0  0  0  0  0  0  0  0  0  0  0  0  0  0  0  0  0    LADDERS PER SHEET                .
  #  RESIDUE AA STRUCTURE BP1 BP2  ACC     N-H-->O    O-->H-N    N-H-->O    O-->H-N    TCO  KAPPA ALPHA  PHI   PSI    X-CA   Y-CA   Z-CA 
    1    8 A Y              0   0  220      0, 0.0    38,-0.1     0, 0.0     4,-0.1   0.000 360.0 360.0 360.0  -9.8   -6.6   52.7   12.8
    2    9 A K        +     0   0  156      2,-0.1     0, 0.0    36,-0.1     0, 0.0   0.687 360.0  90.0 -92.2 -21.8  -10.3   52.7   13.8
    3   10 A K  S    S-     0   0   66      1,-0.1    36,-0.3    35,-0.0     2,-0.1  -0.400  88.8-101.2 -75.4 150.4  -10.2   56.2   15.2
    4   11 A P        -     0   0   47      0, 0.0   126,-0.5     0, 0.0    34,-0.2  -0.408  45.5-172.3 -69.5 148.3  -10.9   59.3   13.0
    5   12 A K  E     -AB  37 129A  52     32,-3.1    32,-3.5   124,-0.1     2,-0.4  -0.641  23.5-116.3-128.7-172.1   -7.9   61.2   11.8
    6   13 A L  E     - B   0 128A   0    122,-1.7   122,-2.0    30,-0.2     2,-0.9  -0.978  19.1-139.7-127.4 139.5   -6.9   64.3   10.0
    7   14 A L  E     - B   0 127A   0     28,-0.4     9,-2.8    -2,-0.4     2,-0.3  -0.855  23.1-161.2-105.0  95.9   -5.2   64.2    6.6
    8   15 A Y  E     -CB  15 126A  68    118,-2.7   118,-2.7    -2,-0.9     2,-0.6  -0.598   7.0-143.9 -77.3 132.3   -2.6   67.0    6.9
    9   16 A C  E >>> -CB  14 125A   1      5,-2.9     4,-1.6    -2,-0.3     3,-0.9  -0.899   1.7-151.9-103.5 124.3   -1.3   68.2    3.5
   10   17 A S  T 345S+     0   0   14    114,-1.7   112,-0.1    -2,-0.6   115,-0.1   0.535  81.8  81.4 -71.4  -7.0    2.4   69.2    3.5
   11   18 A N  T 345S-     0   0   18    110,-0.5    -1,-0.2   113,-0.4   111,-0.1   0.846 123.0 -11.8 -69.1 -34.8    2.0   71.7    0.7
   12   19 A G  T <45S-     0   0   19     -3,-0.9    -2,-0.2     2,-0.1    -1,-0.1   0.303  98.3 -97.0-148.5   7.0    0.7   74.5    2.9
   13   20 A G  T  <5S+     0   0   14     -4,-1.6     2,-0.3     1,-0.3    -3,-0.2   0.649  71.9 152.4  82.0  16.6   -0.1   72.9    6.3
   14   21 A H  E   < -C    9   0A  13     -5,-0.6    -5,-2.9    91,-0.1     2,-0.5  -0.589  43.1-133.3 -86.0 141.3   -3.8   72.5    5.5
   15   22 A F  E     -CD   8  27A  16     12,-3.4    12,-0.9    -2,-0.3    -7,-0.2  -0.808  35.0-106.5 -91.1 124.6   -6.0   69.8    6.9
   16   23 A L  E     - D   0  26A   0     -9,-2.8     2,-0.4    -2,-0.5    -9,-0.3  -0.268  46.4-166.7 -52.4 125.6   -8.2   68.1    4.3
   17   24 A R  E     - D   0  25A  50      8,-3.9     8,-2.2   -11,-0.1     2,-0.5  -0.949  22.9-162.0-123.4 141.7  -11.7   69.5    4.8
   18   25 A I  E     - D   0  24A   2     16,-1.8     6,-0.2    -2,-0.4    36,-0.2  -0.825  20.2-151.7-122.5  91.2  -15.1   68.3    3.5
   19   26 A L    >   -     0   0   35      4,-2.8     3,-2.9    -2,-0.5     4,-0.4  -0.375  27.0-111.2 -64.8 138.7  -17.6   71.2    3.9
   20   27 A P  T 3  S+     0   0   71      0, 0.0    -1,-0.1     0, 0.0    -2,-0.0   0.503 114.7  61.8 -46.7 -11.2  -21.3   70.1    4.4
   21   28 A D  T 3  S-     0   0  111      2,-0.1     3,-0.1     0, 0.0    -2,-0.1   0.370 126.6 -94.6 -99.2   1.2  -22.2   71.5    1.0
   22   29 A G  S <  S+     0   0   13     -3,-2.9    46,-1.9     1,-0.3     2,-0.4   0.343  79.3 143.2 101.7  -6.0  -19.9   69.2   -0.9
   23   30 A T  B     -E   67   0A  68     -4,-0.4    -4,-2.8    44,-0.2     2,-0.5  -0.561  34.5-159.1 -74.1 125.8  -17.0   71.6   -1.0
   24   31 A V  E     +D   18   0A   6     42,-0.6    86,-0.5    -2,-0.4     2,-0.2  -0.910  34.7 117.7-108.0 124.3  -13.6   70.0   -0.5
   25   32 A D  E     -DF  17 109A  26     -8,-2.2    -8,-3.9    -2,-0.5     2,-0.3  -0.838  51.7 -90.2-159.9-164.7  -10.7   72.2    0.6
   26   33 A G  E     -D   16   0A   8     82,-1.5     2,-0.3    -2,-0.2   -10,-0.2  -0.861  26.6-177.4-127.5 160.9   -8.1   72.8    3.3
   27   34 A T  E     -D   15   0A  19    -12,-0.9   -12,-3.4    -2,-0.3    81,-0.1  -0.975  29.4-138.4-150.5 159.6   -7.8   74.8    6.5
   28   35 A R  S    S+     0   0  170     -2,-0.3     2,-0.6   -14,-0.2   -14,-0.1   0.143  74.8 101.0-107.2  19.4   -5.3   75.5    9.2
   29   36 A D    >   -     0   0   67    -14,-0.1     3,-0.9     1,-0.1     6,-0.1  -0.905  48.7-170.6-110.8 115.9   -7.7   75.2   12.1
   30   37 A R  T 3  S+     0   0   90     -2,-0.6    -1,-0.1     1,-0.2     5,-0.1   0.625  86.4  61.9 -76.9 -14.5   -7.8   72.0   14.1
   31   38 A S  T 3  S+     0   0  103      3,-0.0    -1,-0.2     4,-0.0   100,-0.0   0.602  74.8 119.0 -86.8  -9.0  -11.0   73.0   16.0
   32   39 A D    X   -     0   0   24     -3,-0.9     3,-0.9     1,-0.1     4,-0.2  -0.318  65.6-138.3 -55.6 129.7  -12.9   73.0   12.7
   33   40 A Q  T 3  S+     0   0   44      1,-0.2    20,-0.2     2,-0.1     3,-0.2   0.562  92.2  59.0 -72.1  -8.2  -15.6   70.4   12.9
   34   41 A H  T 3  S+     0   0   40      1,-0.1   -16,-1.8    19,-0.1    -1,-0.2   0.173  81.6  77.3-110.7  20.6  -15.2   69.1    9.4
   35   42 A I    <   +     0   0    0     -3,-0.9     2,-0.6   -18,-0.2   -28,-0.4   0.571  65.1 105.1-101.8 -10.1  -11.6   67.9    9.2
   36   43 A Q        -     0   0   26     -3,-0.2    16,-2.3    -4,-0.2    17,-0.4  -0.606  53.6-170.8 -76.2 114.9  -12.1   64.6   11.1
   37   44 A L  E     -AG   5  51A   0    -32,-3.5   -32,-3.1    -2,-0.6     2,-0.6  -0.812  21.9-152.0-114.1 149.0  -12.0   61.7    8.7
   38   45 A Q  E     - G   0  50A  42     12,-2.1    12,-1.3    -2,-0.3     2,-0.2  -0.899  18.1-161.1-119.4 100.0  -12.8   58.0    9.0
   39   46 A L  E     - G   0  49A  23     -2,-0.6     2,-0.3   -36,-0.3    10,-0.2  -0.572  11.7-179.8 -81.5 141.6  -10.8   55.9    6.5
   40   47 A S  E     - G   0  48A  56      8,-1.7     8,-2.6    -2,-0.2     2,-0.6  -0.997  25.3-126.5-143.1 145.9  -12.0   52.4    5.7
   41   48 A A  E     - G   0  47A  75     -2,-0.3     6,-0.2     6,-0.2     3,-0.1  -0.817  17.5-179.0 -97.1 122.8  -10.7   49.7    3.4
   42   49 A E  E    S-     0   0  111      4,-1.8     2,-0.3    -2,-0.6    -1,-0.2   0.813  84.8 -12.3 -81.3 -32.8  -13.2   48.2    0.9
   43   50 A S  E >  S- G   0  46A  57      3,-1.0     3,-1.6    -3,-0.1    -1,-0.4  -0.898 106.9 -53.2-153.8 171.9  -10.3   45.9   -0.1
   44   51 A V  T 3  S+     0   0  144     -2,-0.3     3,-0.1     1,-0.3    -2,-0.0  -0.281 125.1   1.1 -55.9 133.9   -6.6   45.8    0.5
   45   52 A G  T 3  S+     0   0   36      1,-0.1    35,-2.9    34,-0.1     2,-0.5   0.263 109.4 101.7  72.1 -12.4   -5.1   49.2   -0.4
   46   53 A E  E <   -GH  43  79A  41     -3,-1.6    -4,-1.8    33,-0.2    -3,-1.0  -0.914  51.8-176.1-109.6 126.9   -8.4   50.8   -1.4
   47   54 A V  E     -GH  41  78A   7     31,-3.4    31,-2.5    -2,-0.5     2,-0.3  -0.846  26.7-143.3-128.6 159.0  -10.0   53.2    1.0
   48   55 A Y  E     -G   40   0A  40     -8,-2.6    -8,-1.7    -2,-0.3     2,-0.4  -0.763  18.1-158.7-105.4 157.4  -13.1   55.4    1.6
   49   56 A I  E     +G   39   0A   0      9,-0.3     9,-2.7    -2,-0.3     2,-0.4  -0.887  17.8 174.5-141.4 104.0  -12.6   58.7    3.4
   50   57 A K  E     -GI  38  57A  68    -12,-1.3   -12,-2.1    -2,-0.4     7,-0.2  -0.937  34.8-113.4-125.9 142.8  -15.6   60.2    5.1
   51   58 A S  E  >  -G   37   0A   0      5,-2.4     4,-1.3    -2,-0.4   -14,-0.2  -0.383  17.9-151.5 -62.4 133.9  -16.3   63.2    7.3
   52   59 A T  T  4 S+     0   0   54    -16,-2.3    -1,-0.2     2,-0.2   -15,-0.1   0.808  94.2  53.3 -75.8 -31.4  -17.4   62.0   10.7
   53   60 A E  T  4 S+     0   0  115    -17,-0.4    -1,-0.1   -20,-0.2   -19,-0.1   0.950 127.1  14.1 -70.1 -53.0  -19.4   65.2   11.1
   54   61 A T  T  4 S-     0   0   53    -36,-0.2    -2,-0.2     2,-0.1    -1,-0.1   0.642  91.8-126.7-101.2 -16.2  -21.5   65.1    7.9
   55   62 A G     <  +     0   0   19     -4,-1.3     2,-0.3     1,-0.3    -3,-0.1   0.791  58.1 147.8  75.3  24.6  -21.0   61.5    6.8
   56   63 A Q        -     0   0    9    -38,-0.2    -5,-2.4    -5,-0.1     2,-0.3  -0.747  42.7-132.5 -93.6 143.7  -19.9   62.7    3.3
   57   64 A Y  E     -IJ  50  69A  49     12,-2.9    12,-2.6    -2,-0.3     2,-0.3  -0.708  18.8-116.8 -95.9 146.0  -17.4   60.7    1.4
   58   65 A L  E     + J   0  68A   0     -9,-2.7    -9,-0.3    -2,-0.3     2,-0.3  -0.657  48.4 168.7 -78.0 137.4  -14.4   62.3   -0.3
   59   66 A A  E     - J   0  67A   0      8,-1.5     8,-2.4    -2,-0.3     2,-0.4  -0.960  32.9-134.9-148.5 164.1  -14.8   61.8   -4.1
   60   67 A M  E     - J   0  66A   1     15,-2.1     6,-0.2    -2,-0.3    34,-0.1  -0.992  20.6-143.5-127.0 125.8  -13.3   62.8   -7.4
   61   68 A D    >   -     0   0   34      4,-2.1     3,-1.0    -2,-0.4     4,-0.1  -0.201  39.2 -92.6 -77.7 175.6  -15.6   63.7  -10.3
   62   69 A T  T 3  S+     0   0   91      1,-0.3    -1,-0.1     2,-0.1    -2,-0.0   0.590 127.3  60.9 -67.6  -7.5  -14.7   62.9  -13.9
   63   70 A D  T 3  S-     0   0   94      2,-0.2    -1,-0.3    50,-0.0     3,-0.1   0.764 120.9-107.1 -85.2 -31.4  -13.1   66.4  -14.1
   64   71 A G  S <  S+     0   0    0     -3,-1.0    49,-3.6     1,-0.3     2,-0.5   0.714  72.6 143.1 103.4  34.9  -10.7   65.5  -11.4
   65   72 A L        -     0   0   57     47,-0.2    -4,-2.1    -4,-0.1    -1,-0.3  -0.943  48.4-128.2-114.4 127.4  -12.4   67.7   -8.8
   66   73 A L  E     + J   0  60A  11     -2,-0.5   -42,-0.6    -6,-0.2     2,-0.3  -0.453  38.7 160.2 -72.4 138.5  -12.7   66.7   -5.1
   67   74 A Y  E     -EJ  23  59A  61     -8,-2.4    -8,-1.5    -2,-0.2     2,-0.4  -0.994  41.5-101.0-157.2 157.3  -16.2   66.8   -3.6
   68   75 A G  E     - J   0  58A   3    -46,-1.9     2,-0.5    -2,-0.3   -10,-0.2  -0.652  33.4-154.8 -83.2 135.2  -18.3   65.5   -0.7
   69   76 A S  E     - J   0  57A   6    -12,-2.6   -12,-2.9    -2,-0.4   -47,-0.1  -0.940  15.5-152.5-116.3 124.4  -20.6   62.6   -1.5
   70   77 A Q  S    S+     0   0  138     -2,-0.5    -1,-0.1   -14,-0.2    -2,-0.0   0.803  90.2  26.2 -60.3 -30.4  -23.8   61.9    0.5
   71   78 A T  S    S-     0   0   94    -14,-0.1    -1,-0.1    -3,-0.1     2,-0.1  -0.980  92.5-105.0-134.7 147.8  -23.4   58.2   -0.5
   72   79 A P        +     0   0   56      0, 0.0     2,-0.3     0, 0.0   -13,-0.1  -0.367  48.7 145.3 -72.3 147.5  -20.3   56.1   -1.4
   73   80 A N    >>  -     0   0   47     -2,-0.1     3,-2.8    -4,-0.0     4,-0.8  -0.931  63.8 -63.5-163.5-175.5  -19.5   55.0   -5.0
   74   81 A E  T 34 S+     0   0  112      1,-0.3     3,-0.5    -2,-0.3    20,-0.4   0.813 127.7  58.2 -52.0 -33.5  -16.8   54.4   -7.5
   75   82 A E  T 34 S+     0   0   26      1,-0.2   -15,-2.1    18,-0.1    -1,-0.3   0.541 101.5  58.0 -76.4  -4.9  -15.8   58.0   -7.3
   76   83 A C  T <4 S+     0   0    0     -3,-2.8     2,-0.4   -17,-0.2   -27,-0.2   0.695  81.4  95.8 -96.3 -25.0  -15.1   57.7   -3.6
   77   84 A L     <  -     0   0   17     -4,-0.8    16,-2.1    -3,-0.5    17,-0.5  -0.561  52.2-174.9 -76.2 129.0  -12.6   54.9   -3.5
   78   85 A F  E     -HK  47  92A   0    -31,-2.5   -31,-3.4    -2,-0.4     2,-0.6  -0.931  27.7-121.2-124.7 145.8   -8.9   55.9   -3.4
   79   86 A L  E     -HK  46  91A  62     12,-3.2    12,-2.0    -2,-0.4     2,-0.6  -0.755  29.6-153.0 -85.0 121.4   -5.7   53.9   -3.6
   80   87 A E  E     + K   0  90A  67    -35,-2.9     2,-0.4    -2,-0.6    10,-0.2  -0.864  18.2 174.6-100.3 120.8   -3.7   54.5   -0.4
   81   88 A R  E     - K   0  89A 118      8,-2.1     8,-1.8    -2,-0.6     2,-0.9  -0.987  27.6-143.4-130.6 130.2    0.0   54.1   -0.6
   82   89 A L  E     - K   0  88A 113     -2,-0.4     6,-0.2     6,-0.2     4,-0.1  -0.809  33.9-142.9 -87.2 110.7    2.6   54.9    2.1
   83   90 A E    >   -     0   0   14      4,-3.1     3,-2.1    -2,-0.9    -1,-0.0  -0.253  20.3-110.4 -75.3 162.4    5.5   56.3    0.1
   84   91 A E  T 3  S+     0   0  160      1,-0.3    -1,-0.1     2,-0.2    -2,-0.0   0.845 119.7  62.8 -57.8 -34.4    9.2   55.8    0.7
   85   92 A N  T 3  S-     0   0   77      1,-0.1    -1,-0.3     2,-0.1     3,-0.1   0.349 121.0-113.4 -74.2   7.7    9.4   59.4    1.8
   86   93 A H  S <  S+     0   0  152     -3,-2.1     2,-0.2     1,-0.3    -2,-0.2   0.573  80.4 115.9  71.2  13.4    7.1   58.3    4.6
   87   94 A Y        -     0   0   72     39,-0.1    -4,-3.1   -77,-0.0     2,-0.4  -0.584  62.9-118.5-103.7 170.4    4.1   60.3    3.4
   88   95 A N  E     -KL  82 125A  13     37,-2.8    37,-2.8    -6,-0.2     2,-0.4  -0.848  22.4-169.1-109.9 147.0    0.8   59.1    2.1
   89   96 A T  E     -K   81   0A   7     -8,-1.8    -8,-2.1    -2,-0.4     2,-0.5  -0.979   8.5-153.5-132.4 146.4   -0.7   59.6   -1.3
   90   97 A Y  E     -K   80   0A   0     12,-0.5    12,-2.2    33,-0.4     2,-0.4  -0.961  10.7-166.1-125.5 113.1   -4.2   58.9   -2.4
   91   98 A I  E     -KM  79 101A  30    -12,-2.0   -12,-3.2    -2,-0.5    10,-0.2  -0.809  33.7-102.3 -99.5 137.9   -4.8   58.1   -6.1
   92   99 A S  E     -K   78   0A   4      8,-3.3     8,-0.3    -2,-0.4   -14,-0.2  -0.410  25.6-151.8 -58.3 121.3   -8.3   58.1   -7.6
   93  100 A K  S >  S+     0   0   73    -16,-2.1     3,-0.9     1,-0.2     4,-0.2   0.912  96.9  45.3 -62.0 -43.9   -9.2   54.5   -7.9
   94  101 A K  T 3  S+     0   0   79    -17,-0.5     3,-0.2   -20,-0.4    -1,-0.2   0.831 121.0  37.5 -70.1 -35.6  -11.5   55.3  -10.9
   95  102 A H  T 3 >S+     0   0    9      5,-0.2     5,-1.1     1,-0.2     4,-0.4  -0.106  79.3 123.3-110.6  37.4   -8.9   57.6  -12.6
   96  103 A A  T X 5 +     0   0   29     -3,-0.9     3,-3.2     1,-0.2    -1,-0.2   0.948  63.7  62.8 -60.3 -55.7   -5.8   55.6  -11.7
   97  104 A E  T 3 5S+     0   0  173      1,-0.3    -1,-0.2    -4,-0.2    -2,-0.1   0.842 108.2  44.2 -38.4 -45.8   -4.6   55.0  -15.3
   98  105 A K  T 3 5S-     0   0   84     -3,-0.2    -1,-0.3     2,-0.0    -2,-0.2   0.601 114.0-121.8 -79.5 -10.9   -4.2   58.8  -15.6
   99  106 A N  T < 5 -     0   0   91     -3,-3.2     2,-0.8    -4,-0.4    -3,-0.2   0.994  39.3-176.1  65.4  63.4   -2.6   59.0  -12.2
  100  107 A W      < -     0   0   29     -5,-1.1    -8,-3.3    -8,-0.3    -1,-0.2  -0.826   6.9-161.8 -97.3 106.9   -5.0   61.4  -10.6
  101  108 A F  B     -M   91   0A  10     -2,-0.8     2,-0.6    12,-0.7   -10,-0.2  -0.483  23.4-121.3 -90.5 158.9   -4.0   62.3   -7.1
  102  109 A V        +     0   0    0    -12,-2.2   -12,-0.5    21,-0.2     2,-0.3  -0.857  56.9 149.0 -90.9 125.7   -5.9   63.8   -4.2
  103  110 A G        -     0   0    0     -2,-0.6     8,-1.0     8,-0.3     2,-0.3  -0.883  36.9-140.1-149.3-178.9   -3.9   67.0   -3.5
  104  111 A L  B     -N  110   0B   0     18,-1.0     6,-0.2    -2,-0.3    20,-0.1  -0.991  19.9-119.8-150.3 150.1   -4.2   70.5   -2.3
  105  112 A K    >   -     0   0  102      4,-2.0     3,-4.8    -2,-0.3   -91,-0.1  -0.447  39.4 -91.0 -91.8 164.2   -2.6   73.8   -3.3
  106  113 A K  T 3  S+     0   0  134      1,-0.3    -1,-0.1     2,-0.1   -92,-0.0   0.730 131.2  43.7 -40.7 -29.9   -0.4   76.3   -1.4
  107  114 A N  T 3  S-     0   0  108      2,-0.1    -1,-0.3     3,-0.0   -81,-0.2   0.282 120.1-108.8-103.3   9.8   -3.6   78.1   -0.3
  108  115 A G  S <  S+     0   0    2     -3,-4.8   -82,-1.5     1,-0.3     2,-0.2   0.514  70.4 143.5  80.0   4.4   -5.4   74.9    0.5
  109  116 A S  B     -F   25   0A  61    -84,-0.2    -4,-2.0     1,-0.1    -1,-0.3  -0.540  65.0 -83.5 -80.2 144.5   -7.8   75.1   -2.4
  110  117 A C  B     -N  104   0B  33    -86,-0.5     2,-0.7    -2,-0.2    -6,-0.2  -0.129  43.2-142.6 -43.7 131.0   -8.8   71.9   -4.2
  111  118 A K        -     0   0   38     -8,-1.0    -8,-0.3    11,-0.1     4,-0.1  -0.870  21.7-115.1-108.6 104.8   -6.2   71.0   -6.8
  112  119 A R    >   -     0   0  102     -2,-0.7     3,-2.8     1,-0.1   -47,-0.2   0.001  22.0-129.7 -35.5 119.6   -7.6   69.5  -10.0
  113  120 A G  G >  S+     0   0    0    -49,-3.6     3,-1.7     1,-0.3   -12,-0.7   0.809 104.8  60.8 -45.8 -40.7   -6.5   65.9  -10.2
  114  121 A P  G 3  S+     0   0   52      0, 0.0    -1,-0.3     0, 0.0    -2,-0.1   0.486 102.0  54.6 -70.9   1.4   -5.2   66.3  -13.8
  115  122 A R  G <  S+     0   0  153     -3,-2.8     2,-0.4   -51,-0.2    -2,-0.2   0.247  85.9 104.3-113.7   9.7   -2.7   68.9  -12.6
  116  123 A T    <   -     0   0   14     -3,-1.7     2,-0.3    -4,-0.2   -15,-0.2  -0.797  51.3-166.6 -97.5 132.6   -1.2   66.7   -9.9
  117  124 A H    >   -     0   0  119     -2,-0.4     3,-1.9   -17,-0.1     6,-0.3  -0.807  33.7-113.0-117.2 156.7    2.3   65.1  -10.5
  118  125 A Y  T 3  S+     0   0  155     -2,-0.3    -1,-0.1     1,-0.3    -2,-0.0   0.806 116.3  51.1 -54.9 -33.8    4.2   62.4   -8.7
  119  126 A G  T 3  S+     0   0   63      3,-0.0    -1,-0.3     2,-0.0     2,-0.2   0.257  86.5 117.7 -92.9  16.0    6.8   64.9   -7.5
  120  127 A Q    <   -     0   0   46     -3,-1.9     3,-0.3     1,-0.1     4,-0.1  -0.535  59.1-148.5 -87.9 149.4    4.4   67.4   -6.0
  121  128 A K  S >  S+     0   0  113     -2,-0.2     3,-1.1     1,-0.2  -110,-0.5   0.695  95.5  73.2 -80.4 -21.6    4.1   68.5   -2.4
  122  129 A A  T 3  S+     0   0    2      1,-0.2   -18,-1.0  -112,-0.1    -1,-0.2   0.810  95.0  48.1 -63.2 -32.3    0.4   68.9   -3.0
  123  130 A I  T 3  S+     0   0    1     -3,-0.3     2,-0.5    -6,-0.3   -33,-0.4   0.412  88.1 103.9 -91.1   2.5   -0.3   65.2   -3.1
  124  131 A L    <   -     0   0   26     -3,-1.1  -114,-1.7   -20,-0.1  -113,-0.4  -0.754  49.5-179.6 -91.1 123.6    1.6   64.4    0.1
  125  132 A F  E     -BL   9  88A   0    -37,-2.8   -37,-2.8    -2,-0.5  -116,-0.2  -0.901  17.0-157.0-124.7 153.3   -0.5   63.7    3.1
  126  133 A L  E     -B    8   0A  53   -118,-2.7  -118,-2.7    -2,-0.3     2,-0.3  -0.992  18.5-131.3-131.0 128.4    0.2   62.9    6.7
  127  134 A P  E     +B    7   0A  46      0, 0.0  -120,-0.2     0, 0.0  -122,-0.0  -0.600  32.3 179.7 -77.9 137.2   -2.3   61.1    9.1
  128  135 A L  E     -B    6   0A  43   -122,-2.0  -122,-1.7    -2,-0.3     2,-0.1  -0.974  31.0-107.5-138.1 152.6   -2.7   62.9   12.5
  129  136 A P  E     -B    5   0A  94      0, 0.0  -124,-0.1     0, 0.0   -93,-0.0  -0.427  39.5-109.3 -73.0 152.9   -4.7   62.3   15.7
  130  137 A V              0   0   62   -126,-0.5  -125,-0.1     1,-0.2   -95,-0.0   0.898 360.0 360.0 -51.2 -44.7   -7.5   64.7   16.2
  131  138 A S              0   0  121   -100,-0.0    -1,-0.2     0, 0.0  -101,-0.0   0.647 360.0 360.0 -99.3 360.0   -5.8   66.5   19.1
