# Supplementary material for: TCP: a tool for designing chimera proteins based on the tertiary structure information
Source: BMC Bioinformatics. 2009 Jan 7;10:9. doi: 10.1186/1471-2105-10-9 (PMC2631521; doi:10.1186/1471-2105-10-9)
Supplement: Additional file 1 — TCP_package. A complete package of the TCP program. [file 1471-2105-10-9-S1.zip › TCP_package/ChimeraColor.pl]

#!/usr/bin/perl
#-------------- Setup --------------
$default_rasmol_display = "spacefill"; # default display style in RasMol
$min_acc = 0; # default value of minimun accessible surface area
#--------------------------------------
if(!$ARGV[0]){
	print "syntax: perl ChimeraColor.pl -o 'output directory' -c 'target chain' [-D 'dssp file' -a 'minimum accessible surface area' -r 'display style in RasMol'\n";
	exit;
}
for($i=0;$i<@ARGV;$i+=2){
	$tmp = $i+1;
	if($ARGV[$i] eq '-o'){$outdir = $ARGV[$tmp];}
	elsif($ARGV[$i] eq '-D'){$dsspfile = $ARGV[$tmp];}
	elsif($ARGV[$i] eq '-a'){$min_acc = $ARGV[$tmp];}
	elsif($ARGV[$i] eq '-r'){$default_rasmol_display = $ARGV[$tmp];}
	elsif($ARGV[$i] eq '-c'){$target_chain = $ARGV[$tmp];}
	else{
		print "ERROR!! UNKNOWN OPION $ARGV[$i].\n";
		exit;
	}
}
if(!$outdir){
	print "ERROR!! NO OUTPUT DIRECTORY IS SPECIFIED.\n";
	exit;
}
if(!$target_chain){
	print "ERROR!! NO TARGET CHAIN IS SPECIFIED.\n";
	exit;
}
#----------- Color Setup --------------
@rasmol_color = ("red","green","cyan","magenta","yellow","purple","greenblue","blue","black","white","\[130,130,130\]");
$rtf_head = '{\rtf1\ansi\deff0
{\fonttbl{\f0\fmodern Courier New;}}
{\colortbl \red255\green0\blue0;\red0\green255\blue0;\red0\green255\blue255;\red255\green0\blue255;\red255\green255\blue0;\red160\green32\blue240;\red46\green139\blue87;\red0\green0\blue255;\red0\green0\blue0;\red255\green255\blue255;\red130\green130\blue130;}';
for($i=0;$i<11;$i++){
	$rtf_color[$i] = '\fs21\cf'.$i.' ';
}
#-------------- Read Normal Vectors and Centroid---------------------
open IN, "$outdir/NormalVectorAndCentroid.txt";
while (<IN>){
	chomp;
	if(/^\d+/){
		($i,@tmp) = split(/ /);
		@{$u[$i]} = ([@tmp[0..2]],[@tmp[3..5]],,[@tmp[6..8]],[@tmp[9..11]]);
		$num_set = $i; # Get last value
	}
}
close IN;
#------------------- Read DSSP File ---------------------------
if($dsspfile){
	open IN, $dsspfile or die "ERROR!! DSSP FILE CAN'T OPEN!!\n" ;
	while (<IN>){
		if(/^\s*\#/){
			$flag = 1;
		}
		elsif($flag){
			$ch = substr($_,11,1);
			if($ch eq " " or $ch eq $target_chain){
				$num = substr($_,6,4);
				$num =~ tr/ //d;
				$tmp = substr($_,35,3);
				if($tmp <= $min_acc){$acc[$num] = 1;}
			}
		}
	}
	close IN;
}
#--------------- Read Target PDB -------------------
open IN, "$outdir/target.pdb";
$num_ca = 0;
while (<IN>){
	$atom = substr($_,12,4);
	$atom =~ tr/ //d;
	if($atom eq "CA"){
		$num = substr($_,22,4);
		$num =~ tr/ //d;
		$chain = substr($_,21,1) unless $chain;
		$aa3[$num] = substr($_,17,3);
		$aa[$num] = &three2one($aa3[$num]);
		$target_start = $num unless $target_start;
		$x[$num] = substr($_,30,8);
		$x[$num] =~ tr/ //d;
		$y[$num] = substr($_,38,8);
		$y[$num] =~ tr/ //d;
		$z[$num] = substr($_,46,8);
		$z[$num] =~ tr/ //d;
		$num_ca++;
	}
}
close IN;
$target_end = $num;
#----------------- Separation ------------------ 
for($n=1;$n<=$num_set;$n++){
	for($i=0;$i<3;$i++){
		for($j=$target_start;$j<=$target_end;$j++){
			if($i == 0){
				$eight_color[$n]->[$j] = 0; # Initialize
			}
			if($aa[$j]){
				$val = $u[$n]->[$i]->[0]*($x[$j]-$u[$n]->[3]->[0])+$u[$n]->[$i]->[1]*($y[$j]-$u[$n]->[3]->[1])+$u[$n]->[$i]->[2]*($z[$j]-$u[$n]->[3]->[2]);
				if($val >= 0){
					$eight_color[$n]->[$j] += 2**$i;
					$color[$n]->[$i]->[$j] = 1;
				}
				else{
					$color[$n]->[$i]->[$j] = 0;
				}
			}
		}
	}
}
#------------------- Write Results -----------------
open RTF, ">$outdir/Separate.rtf";
print RTF "$rtf_head\n";
for($n=1;$n<=$num_set;$n++){
	#---------  Eight colors -------------------
	print RTF "$rtf_color[8]>Set$n-Fusion \\line\n";
	open RAS, ">$outdir/rasmol_scripts/Set$n.Fusion.scr";
	print RAS "select all\n";
	print RAS "color white\n";
	$c_line = 0;
	@c_eight = ();
	for($j=$target_start;$j<=$target_end;$j++){
		if($aa[$j]){
			print RAS "select $j:$chain\n";
			if($acc[$j]){
				print RAS "color $rasmol_color[10]\n";
				print RTF "$rtf_color[10]$aa[$j]\n";
			}
			else{
				print RAS "color $rasmol_color[$eight_color[$n]->[$j]]\n";
				print RTF "$rtf_color[$eight_color[$n]->[$j]]$aa[$j]\n";
			}
			$c_eight[$eight_color[$n]->[$j]]++;
		}
		else{
			print RTF "$rtf_color[8]-\n";
		}
		$c_line++;
		if($c_line == 60){
			print RTF "\\line\n";
			$c_line = 0;
		}
	}
	print RAS "select all\n";
	print RAS "wireframe off\n";
	print RAS "$default_rasmol_display\n";
	close RAS;
	print RTF "\\line\n" if $c_line;
	#----------------  Two Colors ----------------
	for($i=0;$i<3;$i++){
		$pl = $i+1;
		open RAS, ">$outdir/rasmol_scripts/Set$n.PL$pl.scr";
		print RAS "select all\n";
		print RAS "color white\n";
		$c_line = 0;
		$rtf_text = "";
		for($j=$target_start;$j<=$target_end;$j++){
			if($aa[$j]){
				print RAS "select $j:$chain\n";
				if($acc[$j]){
					print RAS "color $rasmol_color[10]\n";
					$rtf_text .= "$rtf_color[10]$aa[$j]\n";
				}
				else{
					print RAS "color $rasmol_color[$color[$n]->[$i]->[$j]]\n";
					$rtf_text .= "$rtf_color[$color[$n]->[$i]->[$j]]$aa[$j]\n";
				}
				$c[$n]->[$i]->[$color[$n]->[$i]->[$j]]++;
			}
			else{
				$rtf_text .= "$rtf_color[8]-\n";
			}
			$c_line++;
			if($c_line == 60){
				$rtf_text .= "\\line\n";
				$c_line = 0;
			}
		}
		print RAS "select all\n";
		print RAS "wireframe off\n";
		print RAS "$default_rasmol_display\n";
		close RAS;
		$rtf_text .= "\\line\n" if $c_line;
		print RTF "$rtf_color[8]>Set$n-Plane$pl\\line\n";
		print RTF $rtf_text;
	}
}
print RTF "}";
close RTF;
exit;
#-------------- Subroutin ---------------
sub three2one{
	my $aa;
	my $aa3 = $_[0];
	uc($aa3);
	if($aa3 eq "ALA"){$aa = "A";}
	elsif($aa3 eq "CYS"){$aa = "C";}
	elsif($aa3 eq "ASP"){$aa = "D";}
	elsif($aa3 eq "GLU"){$aa = "E";}
	elsif($aa3 eq "PHE"){$aa = "F";}
	elsif($aa3 eq "GLY"){$aa = "G";}
	elsif($aa3 eq "HIS"){$aa = "H";}
	elsif($aa3 eq "ILE"){$aa = "I";}
	elsif($aa3 eq "LYS"){$aa = "K";}
	elsif($aa3 eq "LEU"){$aa = "L";}
	elsif($aa3 eq "MET"){$aa = "M";}
	elsif($aa3 eq "ASN"){$aa = "N";}
	elsif($aa3 eq "PRO"){$aa = "P";}
	elsif($aa3 eq "GLN"){$aa = "Q";}
	elsif($aa3 eq "ARG"){$aa = "R";}
	elsif($aa3 eq "SER"){$aa = "S";}
	elsif($aa3 eq "THR"){$aa = "T";}
	elsif($aa3 eq "VAL"){$aa = "V";}
	elsif($aa3 eq "TRP"){$aa = "W";}
	elsif($aa3 eq "TYR"){$aa = "Y";}
	else{$aa = "X";}
	return $aa;
}
