# Supplementary material for: TCP: a tool for designing chimera proteins based on the tertiary structure information
Source: BMC Bioinformatics. 2009 Jan 7;10:9. doi: 10.1186/1471-2105-10-9 (PMC2631521; doi:10.1186/1471-2105-10-9)
Supplement: Additional file 1 — TCP_package. A complete package of the TCP program. [file 1471-2105-10-9-S1.zip › TCP_package/index.php]

<?
//------------- Setting ---------------------
$color = array("red","green","cyan","magenta","yellow","purple","greenblue","blue","black","white","gray");
//-------------------------------------------
?>
<!DOCTYPE HTML PUBLIC>
<html>
<head>
<meta http-equiv="content-type" content="text/html; charset=UTF-8">
<meta http-equiv="content-script-type" content="text/javascript">
<title>TCP (A Tool for Designing Chimera Proteins)</title>
</head>
<form name = "form" action = "<? print "$PHP_SELF" ?>" method = "POST" ENCTYPE="multipart/form-data">
<body bgcolor = Azure>
<H1><font color = 'royalblue'>TCP (A Tool for Designing Chimera Proteins)</font></H1><br>
<TABLE border bordercolor=MediumVioletRed width = 100% frame=below cellspacing="0" rules=none>
	<TR>
	<TH bgcolor = MediumVioletRed width = 100><a href = "<? print "$PHP_SELF" ?>"><font color = white>HOME</font></a></TH>
	<TH bgcolor = DarkGray width = 100><a href = "help.html"><font color = white>Help</font></a></TH>
	<TD></TD>
	</TR>
</TABLE>
<br>
<br>
<?
if($submit_top){
	if(!ereg("(\.pdb|\.ent)",$pdbfile_name)){
		print "<font color=red>Error! No input file specified!</font><br>\n";
		exit;
	}
	//------------------------
	$fileid = time();
	setcookie("fileid", $fileid);
	//------------------------
	rename($pdbfile, "temp/$fileid.pdb");
	if($dsspfile){
		rename($dsspfile, "temp/$fileid.dssp");
	}
	make_fasta_file($fileid);
	print "<H2>$pdbfile_name</H2>\n";
	print "<TABLE>\n";
	print "<TR>\n<TD>\n";
	setup_parameter();
	print "</TD><TD width = 50></TD>";
	print "<TD><embed src = 'temp/$fileid.pdb' width=300 height=300 color3D=monochrome display3D=$drawtype bgcolor='#$bgcolor'></TD>\n";
	print "</TR>\n</TABLE>\n";
	print "<input type = 'submit' name = 'submit_design' value = 'Submit'><br>\n";
	print "<hr>\n";
	print_all($fileid);
	print "<input type = 'hidden' name = 'pdbfile_name' value = '$pdbfile_name'>\n";
}
elseif($submit_design){
	$fileid = $_COOKIE['fileid'];
	//---------- parameter check & command --------------
	if($chain != $chain_old or $start != $start_old or $end != $end_old or $sim != $sim_old){
		$command = "perl SearchSurface.pl -p temp/$fileid.pdb -o temp/$fileid -c $chain -S $sim -d yes";
		if($start){
			$command .= " -s $start";
		}
		if($end){
			$command .= " -e $end";
		}
		$command .= "  > /dev/null &";
		system($command);
	}
	print "<meta http-equiv='refresh' content='1;url=$PHP_SELF?submit_design2=1&fileid=$fileid&pdbfile_name=$pdbfile_name&bgcolor=$bgcolor&drawtype=$drawtype&disp_area=$disp_area&chain=$chain&plane=$plane&start=$start&end=$end&sim=$sim&dssp=$dssp&asa=$asa&drawtype_old=$drawtype_old&chain_old=$chain_old&start_old=$start_old&end_old=$end_old&sim_old=$sim_old&asa_old=$asa_old'>\n";
}
elseif($submit_design2){
	if(!file_exists("temp/$fileid/ColorDistribution.txt")){
		print "<meta http-equiv='refresh' content='5;url=$PHP_SELF?submit_design2=1&fileid=$fileid&pdbfile_name=$pdbfile_name&bgcolor=$bgcolor&drawtype=$drawtype&disp_area=$disp_area&chain=$chain&plane=$plane&start=$start&end=$end&sim=$sim&dssp=$dssp&asa=$asa&drawtype_old=$drawtype_old&chain_old=$chain_old&start_old=$start_old&end_old=$end_old&sim_old=$sim_old&asa_old=$asa_old'>\n";
		print "<H3><font color = DarkSlateGray>Now Searching...</font></H3>";
	}
	else{
		if(!file_exists("temp/$fileid/Separate.rtf") or $asa != $asa_old or $drawtype != $drawtype_old){
			$command = "perl ChimeraColor.pl -o temp/$fileid -c $chain -r $drawtype";
			if(file_exists("temp/$fileid.dssp")){
				$command .= " -D temp/$fileid.dssp";
			}
			if($asa){
				$command .= " -a $asa";
			}
			system($command);
		}
		url_change();
		print "<font size = 5><B>$pdbfile_name ：$chain</B></font>&nbsp;\n";
		//----------------------------------------------------
		$list = file("temp/$fileid/NormalVectorAndCentroid.txt");
		ereg("^([0-9]+)", $list[count($list)-1], $regs);
		plane_select($regs[1]);
		print "<TABLE bgcolor = $bgcolor>\n";
		//----------------- rasmol script --------------------
		if(!$s){ $s = 1; }
		if(!$plane){
			$plane = "1";
		}
		if($disp_area == 1){
			chime_embed("$fileid/target.pdb","$plane");
		}
		else{
			chime_embed("$fileid.pdb","$plane");
		}
		//------------------ Separate.rtf --------------------
		print "<TR>\n<TD colspan = 2>\n";
		$fp=fopen("temp/$fileid/Separate.rtf","r");
		print"<pre>\n";
		while($dat=fgets($fp,1000)){
			if(ereg(">Set([0-9]+)",$dat,$regs)){
				$setplane = $regs[1];
			}
			if($plane == $setplane){
				if(ereg("\\fs21",$dat)){
					$dat = ereg_replace("\\\line","",$dat);
					ereg("\\cf([0-9]+)",$dat,$regs);
					$buf=split(" ",trim($dat));
					if($bgcolor == "000000"){
						if($regs[1] == 8){ $regs[1] = 9; }
					}
					$fc = $color[$regs[1]];
					if(ereg(">", $buf[1])){
						print "<font color = $fc><br>$buf[1]<br></font>";
						$c = 0;
					}
					else{
						print "<font color = $fc>$buf[1]</font>";
						$c++;
					}
					if($c == 80){
						print "<br>";
						$c = 0;
					}
				}
			}
		}
		print "</pre>\n";
		fclose($fp);
		print "</TD></TR>\n";
		print "</TABLE>\n";
		print "<BR>\n";
		normal_vec($plane, $list);
		color_dist($fileid);
		//------------------------------------------------
		print "<hr>\n";
		setup_parameter();
		$s++;
		print "<input type = 'submit' name = 'submit_design' value = 'Submit'><br>\n";
		print "<input type = 'hidden' name = 'pdbfile_name' value = '$pdbfile_name'>\n";
		print "<input type = 'hidden' name = 'plane' value = '$plane'>\n";
		print "<input type = 'hidden' name = 's' value = '$s'>\n";
	}
}
else{
	top();
}
//--------------- Function -----------------------
function top(){
?>
<H2>SUBMISSION</H2><br>
<b>
Upload file in PDB format <br>
<input type = 'file' name = 'pdbfile'><br><br>
<font color = MediumVioletRed>[Optional]</font> DSSP file <br>
</b>
<input type = 'file' name = 'dsspfile'><br><br>
<input type = 'submit' name = 'submit_top' value = 'Submit'>
<input type = 'hidden' name = 'drawtype' value = 'ribbons'><br>
<input type = 'hidden' name = 'sim' value = '0.667'><br>
<input type = 'hidden' name = 'asa' value = '0'><br>
<?
}
function make_fasta_file($fileid){
	$fp = fopen("temp/$fileid.pdb","r");
	while($buf = fgets($fp,4096)){
		if(ereg("^ATOM",$buf) and (trim(substr($buf,12,4)) == "CA")){
			$ch = substr($buf,21,1);
			if($ch == " "){ $ch = "ND";}
			$res_num = trim(substr($buf,22,4));
			$res = three2one(substr($buf,17,3));
			$seq[$ch][$res_num] = $res;
			if(!$start[$ch]){$start[$ch] = $res_num;} 
			$chain[$ch] = $res_num;
		}
	}
	fclose($fp);
	$fp = fopen("temp/$fileid.txt","w");
	$chs =  array_keys($chain);
	foreach ($chain as $ch => $size){
		fwrite($fp,"$ch:$start[$ch]-$size ");
	}
	fwrite($fp,"\n");
	foreach ($chain as $ch => $size){
		fwrite($fp,">chain_".$ch."\n");
		$c=0;
		for($i=$start[$ch];$i<=$size;$i++){
			if($seq[$ch][$i]){fwrite($fp,$seq[$ch][$i]);}
			else{fwrite($fp,"-");}
			$c++;
			if($c == 60){
				$c = 0;
				fwrite($fp,"\n");
			}
		}
		if($c > 0){fwrite($fp,"\n");}
	}
	fclose($fp);
}
function setup_parameter(){
	global $fileid,$chain,$start,$end,$sim,$asa,$dssp,$bgcolor,$drawtype,$disp_area;
	$draw_list = array("spacefill"=>"spacefill", "ribbons"=>"ribbons","backbone"=>"backbone","wireframe" => "wireframe");
	$fp = fopen("temp/$fileid.txt","r");
	$buf = fgets($fp,4096);
	fclose($fp);
	$ary = split(" ",$buf);
	print "<H3><font color = royalblue>Parameter Setup</font></H3>\n";
	print "<table border bordercolor=Gainsboro height = 250 width = 450>\n";
	print "<TR>\n<TH bgcolor=Gainsboro><font color = 'royalblue'>Target Chain</font></TH>\n";
	print "<TD><select name = 'chain'>\n";
	for($i=0;$i<count($ary)-1;$i++){
		$ary2 = split(":",$ary[$i]);
		if($ary2[0] == $chain){
			print "<option value = '$ary2[0]' selected>$ary2[0]\n";
		}
		else{
			print "<option value = '$ary2[0]'>$ary2[0]\n";
		}
	}
	print "</select></TD>\n</TR>\n";
	print "<TR>\n<TH bgcolor=Gainsboro><font color = 'royalblue'>Target Region</TH>\n";
	print "<TD>Start <input type= 'text' name = 'start' value = '$start' size=3> : End <input type= 'text' name = 'end' value = '$end' size=3></TD>\n</TR>\n";
	print "<TR>\n<TH bgcolor=Gainsboro><font color = 'royalblue'>Sim Score</TH>\n";
	print "<TD><input type= 'text' name = 'sim' value = '$sim' size=5></TD>\n</TR>\n";
	if(file_exists("temp/$fileid.dssp")){
		print "<TR>\n<TH bgcolor=Gainsboro><font color = 'royalblue'>Minimum Accessible Surface Area</TH>\n";
		print "<TD><input type= 'text' name = 'asa' value = '$asa' size=5></TD>\n</TR>\n";
	}
	print "<TR>\n<TH bgcolor=Gainsboro><font color = 'royalblue'>Background Color</TH>\n";
	print "<TD><select name = 'bgcolor'>\n";
	print "<option value = '000000'>black\n";
	if($bgcolor == 'FFFFFF'){
		print "<option value = 'FFFFFF' selected>white\n";
	}
	else{
		print "<option value = 'FFFFFF'>white\n";
	}
	print "</TD>\n</TR>\n";
	print "<TR>\n<TH rowspan = 2 bgcolor=Gainsboro><font color = 'royalblue'>Display</TH>\n";
	print "<TD><select name = 'drawtype'>\n";
	foreach($draw_list as $key => $val){
		if($key == $drawtype){
			print "<option value = '$key' selected>$val\n";
		}
		else{
			print "<option value = '$key'>$val\n";
		}
	}
	print "</select></TD>\n</TR>\n";
	if($disp_area == '1'){
		print "<TD><input type = 'radio' name = 'disp_area' value = '1' checked>selected\n";
		print "<input type = 'radio' name = 'disp_area' value = '0'>whole</TD>\n</TR>\n";
	}
	else{
		print "<TD><input type = 'radio' name = 'disp_area' value = '1'>selected\n";
		print "<input type = 'radio' name = 'disp_area' value = '0' checked>whole</TD>\n</TR>\n";
	}
	print "</table>\n";
	print "<input type = 'hidden' name = 'chain_old' value = '$chain'>\n";
	print "<input type = 'hidden' name = 'start_old' value = '$start'>\n";
	print "<input type = 'hidden' name = 'end_old' value = '$end'>\n";
	print "<input type = 'hidden' name = 'sim_old' value = '$sim'>\n";
	print "<input type = 'hidden' name = 'dssp_old' value = '$dssp'>\n";
	print "<input type = 'hidden' name = 'asa_old' value = '$asa'>\n";
	print "<input type = 'hidden' name = 'drawtype_old' value = '$drawtype'>\n";
}
function chime_embed($file,$plane){
	global $fileid, $drawtype, $bgcolor, $s;
	$color_change = array("000000" => "white", "FFFFFF" => "black");

	$file_list = array("Set$plane.Fusion.scr", "Set$plane.PL1.scr", "Set$plane.PL2.scr", "Set$plane.PL3.scr");
	print "<TR>\n<TH width=300><font color=$color_change[$bgcolor]>Set$plane</font></TH>\n<TH width=300><font color=$color_change[$bgcolor]>Set$plane"."-Plane1</font></TH>\n</TR>\n";
	print "<TR>\n";
	for($i=0;$i<count($file_list);$i++){
		$fp=fopen("temp/$fileid/rasmol_scripts/$file_list[$i]","r");
		while($dat=fgets($fp,1000)){
			$script .= "$dat";
		}
		fclose($fp);
		print "<TD height=300>\n<embed src = 'temp/$file?s=$s' width=300 height=300 display3D=$drawtype ";
		if($script){
			print "\nscript = '$script'";
		}
		print "bgcolor='#$bgcolor'>\n</TD>\n";
		if($i/2 == 0.5) {
			print "</TR>\n";
			print "<TR>\n<TH width=300><font color=$color_change[$bgcolor]>Set$plane"."-Plane2</font></TH>\n<TH width=300><font color=$color_change[$bgcolor]>Set$plane"."-Plane3</font></TH>\n</TR>\n";
			print "<TR>\n";
		}
	}
	print "</TR>\n";
}
function print_all($fileid){
	print "<PRE>\n";
	$fp = fopen("temp/$fileid.txt","r");
	while($buf = fgets($fp,4096)){
		print "$buf";
	}
	fclose($fp);
	print "</PRE>\n";
}
function three2one($a3){
	if($a3 == 'ALA'){$a1 = "A";}
	elseif($a3 == 'CYS'){$a1 = 'C';}
	elseif($a3 == 'ASP'){$a1 = 'D';}
	elseif($a3 == 'GLU'){$a1 = 'E';}
	elseif($a3 == 'PHE'){$a1 = 'F';}
	elseif($a3 == 'GLY'){$a1 = 'G';}
	elseif($a3 == 'HIS'){$a1 = 'H';}
	elseif($a3 == 'ILE'){$a1 = 'I';}
	elseif($a3 == 'LYS'){$a1 = 'K';}
	elseif($a3 == 'LEU'){$a1 = 'L';}
	elseif($a3 == 'MET'){$a1 = 'M';}
	elseif($a3 == 'ASN'){$a1 = 'N';}
	elseif($a3 == 'PRO'){$a1 = 'P';}
	elseif($a3 == 'GLN'){$a1 = 'Q';}
	elseif($a3 == 'ARG'){$a1 = 'R';}
	elseif($a3 == 'SER'){$a1 = 'S';}
	elseif($a3 == 'THR'){$a1 = 'T';}
	elseif($a3 == 'VAL'){$a1 = 'V';}
	elseif($a3 == 'TRP'){$a1 = 'W';}
	elseif($a3 == 'XXX'){$a1 = 'X';}
	elseif($a3 == 'TYR'){$a1 = 'Y';}
	else{$a1 = '?';}
	return $a1;
}
function url_change(){
?>
<script language = "javascript">
<!--
function planechange(){
	idx = document.form.f01.selectedIndex;
	url = document.form.f01.options[idx].value;
	window.location = url;
}
//-->
</script>
<?
}
function plane_select($setcount){
	global $fileid, $pdbfile_name, $bgcolor, $drawtype, $disp_area, $chain, $plane, $start, $end, $sim, $dssp, $asa;
	print "<select name = 'f01' onChange = 'planechange()'>\n";
	for($i=1;$i<=$setcount;$i++){
		print "<option value = '$PHP_SELF?submit_design=1&fileid=$fileid&pdbfile_name=$pdbfile_name&bgcolor=$bgcolor&drawtype=$drawtype&disp_area=$disp_area&chain=$chain&plane=$i&start=$start&end=$end&sim=$sim&dssp=$dssp&asa=$asa&drawtype_old=$drawtype&chain_old=$chain&start_old=$start&end_old=$end&sim_old=$sim&asa_old=$asa'";
		if($plane == $i){
			print " selected";
		}
		print ">Set$i\n";
	}
	print "</select>\n<br><br>\n";
}
function explain_colors($fileid){
	print "<pre>";
	print "<B>The color relationship between the combination of three CSs and each CS</B>";
	$line = file("temp/$fileid/ColorDistribution.txt");
	for($i=0;$i<count($line);$i++){
		if(ereg("^Color\tPlane1",$line[$i])){
			print "<TABLE border bordercolor=black cellspacing=0 bgcolor=white>\n";
			$st = $i;
		}
	}
	for($i=$st;$i<count($line);$i++){
		$line[$i] = trim($line[$i]);
		$dat = split("\t", "$line[$i]");
		print "<TR>\n";
		for($n=0;$n<count($dat);$n++){
			print "<TH><font color = $dat[$n]>$dat[$n]</TH>";
		}
		print "</TR>\n";
	}
	print "</TABLE></pre>\n";
}
function color_dist($fileid){
	print "<pre><TABLE><TR valign = top><TD>\n";
	$fp = fopen("temp/$fileid/ColorDistribution.txt","r");
	//------------------Table 1----------------------
	print "<TABLE border rules = none cellspacing=0>\n";
	while($line = fgets($fp,1000)){
		$line = trim($line);
		if($line == ""){
			print "</TABLE>\n";
			break;
		}
		$dat = split(" ", "$line");
		print "<TR align = center>";
		for($n=0;$n<count($dat);$n++){
			if(ereg("^Set",$line)){
				print "<TH><font color = $dat[$n]>$dat[$n]</TH>";
			}
			else{
				print "<TD>$dat[$n]</TD>";
			}
		}
		print "</TR>\n";
	}
	//------------------------------------------------
	print "</TD><TD>\n";
	//-------------------Table 2----------------------
	while($line = fgets($fp,1000)){
		$line = trim($line);
		if(ereg("^Set PL1",$line)){
			print "<TABLE border rules = none cellspacing=0>\n";
			$dat = split(" ", "$line");
			for($n=0;$n<count($dat);$n++){
				if(ereg("^PL",$dat[$n])){
					print "<TH colspan = 2>";
				}
				elseif($dat[$n] != ""){
					print "<TH>";
				}
				print "<font color = $dat[$n]>$dat[$n]</TH>";
			}
			break;
		}
	}
	while($line = fgets($fp,1000)){
		$line = rtrim($line);
		if(ereg("^Set PL1",$line)){
			print "<TABLE border rules = none cellspacing = 0>\n";
		}
		$dat = split(" ", "$line");
		print "<TR align = center>";
		for($n=0;$n<count($dat);$n++){
			if(ereg("^ ",$line)){
				print "<TH><font color = $dat[$n]>$dat[$n]</TH>";
			}
			else{
				print "<TD>$dat[$n]</TD>";
			}
		}
		print "</TR>\n";
		if($line == ""){
			print "</TABLE>\n";
			break;
		}
	}
	//---------------------------------------------------
	print "</TD></TR></TABLE></pre>\n";
}
function normal_vec($plane, $list){
	print "<pre>\n<TABLE width = 450>\n";
	print "<TR bgcolor = LightSteelBlue><TD><B>Set</B></TD><TD><B>vector</B></TD><TD><B>x</B></TD><TD><B>y</B></TD><TD><B>z</B></TD></TR>\n";
	for($i=0;$i<count($list);$i++){
		if(ereg("^$plane ", $list[$i])){
			$dat = split(" ", "$list[$i]");
			print "<TR bgcolor = Lavender><TD>&nbsp;</TD><TD>Centroid</TD><TD>$dat[10]</TD><TD>$dat[11]</TD><TD>$dat[12]</TD></TR>\n";
			print "<TR bgcolor = Lavender><TD>$dat[0]</TD><TD>1</TD><TD>$dat[1]</TD><TD>$dat[2]</TD><TD>$dat[3]</TD></TR>\n";
			print "<TR bgcolor = Lavender><TD>$dat[0]</TD><TD>2</TD><TD>$dat[4]</TD><TD>$dat[5]</TD><TD>$dat[6]</TD></TR>\n";
			print "<TR bgcolor = Lavender><TD>$dat[0]</TD><TD>3</TD><TD>$dat[7]</TD><TD>$dat[8]</TD><TD>$dat[9]</TD></TR>\n";
		}
	}
	print "</TABLE>\n</pre>\n";
}
