# Supplementary material for: TCP: a tool for designing chimera proteins based on the tertiary structure information
Source: BMC Bioinformatics. 2009 Jan 7;10:9. doi: 10.1186/1471-2105-10-9 (PMC2631521; doi:10.1186/1471-2105-10-9)
Supplement: Additional file 1 — TCP_package. A complete package of the TCP program. [file 1471-2105-10-9-S1.zip › TCP_package/LICENSE.txt]

LICENSE

TCP is free for academic and non-profit organization WITHOUT ANY WARRANTY.
For commercial user, please contact to Takashi Yoneya (takashi.yoneya@kyowa-kirin.co.jp).
