# Supplementary material for: TCP: a tool for designing chimera proteins based on the tertiary structure information
Source: BMC Bioinformatics. 2009 Jan 7;10:9. doi: 10.1186/1471-2105-10-9 (PMC2631521; doi:10.1186/1471-2105-10-9)
Supplement: Additional file 1 — TCP_package. A complete package of the TCP program. [file 1471-2105-10-9-S1.zip › TCP_package/SearchSurface.pl]

#!/usr/bin/perl
#------------------- Setup ------------------

$pre_population = 100; # Number of the pre-population
$population = 20; # Number of the population
$num_generation = 30; #Number of generation
$stop_cond = 10; # Terminate the exploriation if the fitness value is not improved for the genenration.
$rec = 10; # Number of the individuals for recombination
$num_r = 45; # Number of interval from 0 to 0.5 pi radian

#----------------- Alternative Default Condition ----
# Take more time but beter performance.
# If you want to use this set, remove "#".

#$pre_population = 200;
#$population = 40;
#$num_generation = 200;
#$stop_cond = 20;
#$rec = 20;
#$num_r = 100;

#------------------ End of Alternative ------------------

#--------------------- Other Parameters -----------------------
$show_process = 1; # Show the top 5 fitness values while exploring process. Comment out to turn off.
$mutation_rate = 0.05; # Mutation rate of binary-encoded normal vectors
$mutation_rand_range = 10; # Mutation range of the normal vector with random numbers
$mutation_rate_rand = 0.05; # Mutation rate of the normal vector with random numbers
$mutation_rate_grav = 0.05; # Mutation rate of the centroid with random numbers
$mutation_range_grav = 1; # Mutation range of the centroid with random numbers
$repeat = 4; # Iteration of the whole process
$max_sim_score = 0.667; # Default threshold of sim score for the plane set selection 
#---------------------- End of Setup --------------------------
$bit = 6;
$factor_grav = 10;
$step_ini = 2**$bit;
#--------------------- End of Parameters -----------------------
use Math::Trig;
use File::Path;
$time1 = time();
if(!$ARGV[5]){
	print "syntax: perl SearchSurface.pl -p 'pdbfile' -o 'output_directory' -c 'target_chain' [-s 'start' -e 'end' -S 'sim_score' -d 'yes/no']\n";
	exit;
}
#----------------- Parse Commandline Arguments -------
for($i=0;$i<@ARGV;$i+=2){
	$tmp = $i+1;
	if($ARGV[$i] eq '-p'){$pdbfile = $ARGV[$tmp];}
	elsif($ARGV[$i] eq '-o'){$outdir = $ARGV[$tmp];}
	elsif($ARGV[$i] eq '-c'){$target_chain = $ARGV[$tmp];}
	elsif($ARGV[$i] eq '-s'){$target_start = $ARGV[$tmp];}
	elsif($ARGV[$i] eq '-e'){$target_end = $ARGV[$tmp];}
	elsif($ARGV[$i] eq '-S'){$max_sim_score = $ARGV[$tmp];}
	elsif($ARGV[$i] eq '-d'){$delete_dir = $ARGV[$tmp];}
	else{
		print "ERROR!! UNKNOWN OPION $ARGV[$i].\n";
		exit;
	}
}
#------------------ Check Arguments  ------------------------
if(!$pdbfile){	print "ERROR!! NO PDB FILE IS SPECIFIED.\n";}
if(!$outdir){print "ERROR!! NO OUTPUT DIRECTORY IS SPECIFIED.\n";}
if(!$target_chain){print "ERROR!! NO TARGET CHAIN IS SPECIFIED.\n";}
if(!$pdbfile or !$outdir or !$target_chain){exit;}
#------------------------------------------------------
if($delete_dir eq 'yes'){rmtree($outdir);}
elsif(-e $outdir){
	print "OUTPUT DIRECTORY $outdir IS ALREADY EXIST.\n";
	exit;
}
mkdir($outdir,0777);
mkdir("$outdir/rasmol_scripts",0777);
open IN, $pdbfile or die "ERROR!! PDB FILE CAN'T OPEN!!\n" ;
open OUT, ">$outdir/target.pdb";
$num_ca = 0;
while (<IN>){
	if(/^ATOM/){
		$ch = substr($_,21,1);
		if($ch eq $target_chain){	
			$num = substr($_,22,4);
			$num =~ tr/ //d;
			if($num < $target_start or (($num > $target_end) and $target_end)){
				next;
			}
			print OUT;
			$atom = substr($_,12,4);
			$atom =~ tr/ //d;
			if($atom eq "CA"){
				$aa[$num] = substr($_,17,3);
				$target_start = $num unless $target_start;
				$x[$num] = substr($_,30,8);
				$x[$num] =~ tr/ //d;
				$x_g += $x[$num];
				$y[$num] = substr($_,38,8);
				$y[$num] =~ tr/ //d;
				$y_g += $y[$num];
				$z[$num] = substr($_,46,8);
				$z[$num] =~ tr/ //d;
				$z_g += $z[$num];
				$num_ca++;
			}
		}
	}
}
close IN;
close OUT;
unless(-s "$outdir/target.pdb"){
	print "ERROR!! TARGET CHAIN IS NOT FOUND!!\n";
	exit;
}
$target_end = $num unless $target_end;
$x_g = int(($x_g/$num_ca)*$factor_grav + 0.5)/$factor_grav;
$y_g = int(($y_g/$num_ca)*$factor_grav + 0.5)/$factor_grav;
$z_g = int(($z_g/$num_ca)*$factor_grav + 0.5)/$factor_grav;
$tmp = $x_g."and".$y_g."and".$z_g;
$check_grav{$tmp} = 0;
@{$grav[0]} = ($x_g,$y_g,$z_g);
$max_grav = 0;
#------------ Generate Initial Population ---------------
for($r=0;$r<$repeat;$r++){
	$i=0;
	@vec1 = ();
	$c_same = 0;
	$pre_best = 0;
	while ($i<$pre_population){
		@tmp = (int($step_ini*rand()),int($step_ini*rand()),int($step_ini*rand()));
		if(!$tmp[0] and !$tmp[1] and !$tmp[2]){next;}
		if(!$check{$tmp[0]}{$tmp[1]}{$tmp[2]}){
			$check{$tmp[0]}{$tmp[1]}{$tmp[2]} = 1;
			@{$vec1[$i]} = @tmp;
			if($i%2){$vec1[$i]->[4] = 0;} #Gravity Vector
			else{$vec1[$i]->[4] = $max_grav;} #Gravity Vector
			#------------------ Avoid Same Vector ------------
			$tmp_norm = ($vec1[$i]->[0]**2+$vec1[$i]->[1]**2+$vec1[$i]->[2]**2)**0.5;
			$tmp_vec[0] = int($vec1[$i]->[0]*10000/$tmp_norm);
			$tmp_vec[1] = int($vec1[$i]->[1]*10000/$tmp_norm);
			$tmp_vec[2] = int($vec1[$i]->[2]*10000/$tmp_norm);
			$tmp_vec[3] = $vec1[$i]->[4];
			$tmp2 = $tmp_vec[0]."and".$tmp_vec[1]."and".$tmp_vec[2]."and".$tmp_vec[3];
			#-----------------------------------------------------
			if($tested{$tmp2}){
				$vec1[$i]->[3] = $tested{$tmp2};
			}
			else{
				($vec1[$i]->[3],$rad{$tmp2}) = CalcFitnessValue(@tmp_vec);
				$tested{$tmp2} = $vec1[$i]->[3];
			}
			$i++;
		}
	}
	%check = undef;
	@tmp = undef;
	@vec1 = sort{$b->[3] <=> $a->[3]}@vec1;
	@vec1 = @vec1[0..$population-1];
	if($show_process){ # Show the top 5 fitness values
		print "Initial Population $r\n";
		for($i=0;$i<$population;$i++){
			last if $i > 4;
			print "$vec1[$i]->[3]\n";
		}
	}
	#--------------- GA --------------------------------------
	for($i = 0; $i < $num_generation; $i++){
		@elite = @{$vec1[0]};
		@vec1_tmp = @vec1;
		@gene = undef;
		#------- Binary Encode
		for($j=0;$j<$population;$j++){
			for($k=0;$k<3;$k++){
				$tmp = $vec1[$j]->[$k];
				for($l=$bit-1;$l>=0;$l--){
					$pos = $k*$bit+$l;
					$tmp2 = 2**$l;
					$gene[$j]->[$pos] = int($tmp/$tmp2);
					$tmp = $tmp%$tmp2;
				}
			}
		}
		# Selection of the individuals for recombination
		$sum_fv = 0;
		for($j=0;$j<$population;$j++){
			$sum_fv += $vec1[$j]->[3];
		}
		@rec_ind = ();
		for($j=0;$j<$rec;$j++){
			$sel_tmp = $sum_fv * rand;
			$sum_tmp = 0;
			for($k=0;$k<$population;$k++){
				$sum_tmp += $vec1[$k]->[3];
				if($sum_tmp >= $sel_tmp){
					$rec_ind[$j] = $k;
					last;
				}
			}
		}
		#-------------- Recombination -----------------
		for($j=0;$j<$rec;$j+=2){
			next if $rec_ind[$j] == $rec_ind[$j+1];
			@p1 = @{$gene[$rec_ind[$j]]};
			@p2 = @{$gene[$rec_ind[$j+1]]};
			$cross = ($bit*3)*rand;
			for($k=0;$k<$bit*3;$k++){
				if($k < $cross){
					$c1[$k] = $p2[$k];
					$c2[$k] = $p1[$k];
				}
				else{
					$c1[$k] = $p1[$k];
					$c2[$k] = $p2[$k];
				}
			}
			$tmp = @gene;
			@{$gene[$tmp]} = @c1;
			@{$gene[$tmp + 1]} = @c2;
			#--- Gravity Center recombination -------
			$vec1_tmp[$tmp]->[4] = $vec1[$rec_ind[$j+1]]->[4];
			$vec1_tmp[$tmp+1]->[4] = $vec1[$rec_ind[$j]]->[4];
		}
		#-------------- Mutation -----------------
		for($j=0;$j<@gene;$j++){
			for($k=0;$k<$bit*3;$k++){
				$tmp = rand;
				if($tmp < $mutation_rate){
					$gene[$j]->[$k] = 1 - $gene[$j]->[$k];
				}
			}
		}
		#------ Binary Decode and Calc Fitness value
		for($j=0;$j<@gene;$j++){
			for($k=0;$k<3;$k++){
				$vec1_tmp[$j]->[$k] = 0;
				for($l=0;$l<$bit;$l++){
					$vec1_tmp[$j]->[$k] += $gene[$j]->[$l + $k*$bit]*2**$l;
				}
				#------- Mutation with random number --------
				$tmp = rand;
				if($tmp < $mutation_rate_rand){
					$tmp2 = $vec1_tmp[$j]->[$k] + int(2*$mutation_rand_range*(rand() - 0.5));
					$tmp2 = 1 if $tmp2 < 1;
					$tmp2 = $step_ini - 1 if $tmp2 >= $step_ini;
				}
				#--------------------------------------------
			}
			#----------- Mutation into Gravity Center -------
			@tmp_grav = @{$grav[$vec1_tmp[$j]->[4]]};
			$flag = 0;
			for($k=0;$k<3;$k++){
				$tmp = rand;
				if($tmp < $mutation_rate_grav){
					$flag = 1;
					$tmp_grav[$k] += int(2*$mutation_range_grav*(rand() - 0.5)*$factor_grav + 0.5)/$factor_grav;
				}
			}
			if($flag){
				$tmp = $tmp_grav[0]."and".$tmp_grav[1]."and".$tmp_grav[2];
				if($check_grav{$tmp}){
					$vec1_tmp[$j]->[4] = $check_grav{$tmp};
				}
				else{
					$tmp = @grav;
					@{$grav[$tmp]} = @tmp_grav;
					$vec1_tmp[$j]->[4] = $tmp;
				}
			}
			#------------------------------------------------
			if(!$vec1_tmp[$j]->[0] and !$vec1_tmp[$j]->[1] and !$vec1_tmp[$j]->[2]){$vec1_tmp[$j]->[0] = 1;}
			#------------------ Avoid Same Vector ------------
			$tmp_norm = ($vec1_tmp[$j]->[0]**2+$vec1_tmp[$j]->[1]**2+$vec1_tmp[$j]->[2]**2)**0.5;
			$tmp_vec[0] = int($vec1_tmp[$j]->[0]*10000/$tmp_norm);
			$tmp_vec[1] = int($vec1_tmp[$j]->[1]*10000/$tmp_norm);
			$tmp_vec[2] = int($vec1_tmp[$j]->[2]*10000/$tmp_norm);
			$tmp_vec[3] = $vec1_tmp[$j]->[4];
			$tmp = $tmp_vec[0]."and".$tmp_vec[1]."and".$tmp_vec[2]."and".$tmp_vec[3];
			#-----------------------------------------------------
			if($tested{$tmp}){
				$vec1_tmp[$j]->[3] = $tested{$tmp};
			}
			else{
				($vec1_tmp[$j]->[3],$rad{$tmp}) = CalcFitnessValue(@tmp_vec);
				$tested{$tmp} = $vec1_tmp[$j]->[3];
			}
			@{$vec1[$j]} = @{$vec1_tmp[$j]};
		}
		$tmp = @vec1;
		@{$vec1[$tmp]} = @elite;
		@vec1 = sort{$b->[3] <=> $a->[3]}@vec1;
		$tmp = $population - 1;
		@vec1 = @vec1[0..$tmp];
		if($show_process){ # Show the top 5 fitness values
			print "Generation $r - $i\n";
			for($j=0;$j<$population;$j++){
				last if $j > 4;
				print "$vec1[$j]->[3]\n";
			}
		}
		if($pre_best == $vec1[0]->[3]){ $c_same++;}
		else{ 
			$c_same = 1;
			$pre_best = $vec1[0]->[3];
		}
		last if $c_same >= $stop_cond;
	}
	$max_grav = $vec1[0]->[4];
}
@keys = sort{$tested{$b} <=>$tested{$a}} keys(%tested);
$c = 0;
%check = undef;
$c = 0;
$time2 = time();
open OUT, ">$outdir/NormalVectorAndCentroid.txt";
print OUT "Set x1 y1 z1 x2 y2 z2 x3 y3 z3 xg yg zg\n";
for($i=0;$i<@keys;$i++){
	@tmp = split(/and/,$keys[$i]);
	$tmp_val = $tested{$keys[$i]};
	$tmp_val = int($tmp_val*100+0.5)/100;
	@tmp2 = MakeVectorSet(@tmp,$rad{$keys[$i]});
	@tmp_vals = @tmp2[0..9];
	@tmp_pat = @tmp2[10..scalar(@tmp2)-1];
	$patlen = @tmp_pat;
	$tmp_num = $c+1;
	if(!$c){
		@{$pat[0]} = @tmp_pat;
		print OUT "$tmp_num @tmp_vals[1..9] @{$grav[$tmp[3]]}\n";
		$max_grav = $tmp[3];
		$c++;
	}
	else{
		$flag = 0;
		for($j=0;$j<$c;$j++){
			$sim = 0;
			for($k=0;$k<$patlen;$k++){
				$sim += $pat[$j]->[$k]*$tmp_pat[$k]/$patlen;
			}
			if($sim >= $max_sim_score){
				$flag = 1;
				last;
			}
		}
		if(!$flag){
			@{$pat[$c]} = @tmp_pat;
			print OUT "$tmp_num @tmp_vals[1..9] @{$grav[$tmp[3]]}\n";
			$c++;
		}
	}
}
$total = time() - $time1;
$lasttime = time() - $time2;
print "Total Time: $total,$lasttime\n";
close OUT;
#-------------- Write Color distribution table --------------------
$two_part = "Set PL1  PL2  PL3  %CV\n";
$two_part .= " red green red green red green\n";
$eight_part .= "Set red green cyan magenta yellow purple greenblue blue %CV\n";
for($i=0;$i<$c;$i++){
	@eight = (0,0,0,0,0,0,0,0);
	@two = ([0,0],[0,0],[0,0]);
	for($j=0;$j<@{$pat[$i]};$j+=3){
		$tmp1 = 0;
		for($k=0;$k<3;$k++){
			$tmp2 = $j+$k;
			if($pat[$i]->[$tmp2] == 1){
				$tmp1 += 2**$k;
				$two[$k]->[1]++;
			}
			elsif($pat[$i]->[$tmp2] == -1){
				$two[$k]->[0]++;
			}
			else{
				print "XXX: $tmp2,$pat[$i]->[$tmp2]\n";
			}
		}
		$eight[$tmp1] += 1;
	}
	$cv_eight = GetCV(@eight);
	$cv_eight = int($cv_eight*10000+0.5)/100;
	@ary = (@{$two[0]},@{$two[1]},@{$two[2]});
	$cv_two = GetCV(@ary);
	$cv_two = int($cv_two*10000+0.5)/100;
	$tmp = $i + 1;
	$eight_part .= "$tmp @eight $cv_eight\n";
	$two_part .= "$tmp @ary $cv_two\n";
}
open OUT, ">$outdir/ColorDistribution.txt";
print OUT "$eight_part\n";
print OUT "$two_part\n";
#--------- Explain Colors ----------
@color = ("red","green","cyan","magenta","yellow","purple","greenblue","blue");
print OUT "\n\n";
print OUT "Color Plane1 Plane2 Plane3\n";
for($i=0;$i<2;$i++){ #PL3
	for($j=0;$j<2;$j++){ #PL2
		for($k=0;$k<2;$k++){ #PL1
			$tmp = $i*4+$j*2+$k;
			print OUT "$color[$tmp] ";
			print OUT "$color[$k] ";
			print OUT "$color[$j] ";
			print OUT "$color[$i]\n";
		}
	}
}
#-------------------------------------------------------
close OUT;
exit;


#--------------- Subroutins --------------
sub CalcFitnessValue(){
	my @vec1 = @_; my @vec2; my $min_rad;
	my @u2; my @u3; my @val; my $min_cv = 100000; my @center = @{$grav[$vec1[3]]};
	my @tmp_vec = ConvNormalVector(@vec1);
	$vec1[0] = $tmp_vec[0];
	$vec1[1] = $tmp_vec[1];
	$vec1[2] = $tmp_vec[2];
	if($vec1[2]){
		@vec2 = (1, 1, -($vec1[0] + $vec1[1])/$vec1[2]);
	}
	elsif($vec1[1]){
		@vec2 = (1, -$vec1[0]/$vec1[1], 1);
	}
	else{
		@vec2 = (0, 1, 1);
	}
	@vec2 = ConvNormalVector(@vec2);
	for(my $i=0;$i<$num_r;$i++){
		my @count = (0,0,0,0,0,0,0,0);
		my $rad = $i*pi/(2*$num_r);
		$u2[0] = $vec2[0]*cos($rad)-($vec2[1]*$vec1[2]-$vec2[2]*$vec1[1])*sin($rad);
		$u2[1] = $vec2[1]*cos($rad)-($vec2[2]*$vec1[0]-$vec2[0]*$vec1[2])*sin($rad);
		$u2[2] = $vec2[2]*cos($rad)-($vec2[0]*$vec1[1]-$vec2[1]*$vec1[0])*sin($rad);
		$u3[0] = $u2[1]*$vec1[2]-$u2[2]*$vec1[1];
		$u3[1] = $u2[2]*$vec1[0]-$u2[0]*$vec1[2];
		$u3[2] = $u2[0]*$vec1[1]-$u2[1]*$vec1[0];
		@u2 = ConvNormalVector(@u2);
		@u3 = ConvNormalVector(@u3);
		for(my $j=$target_start;$j<=$target_end;$j++){
			if($aa[$j]){
				$val[0] = $vec1[0]*($x[$j]-$center[0])+$vec1[1]*($y[$j]-$center[1])+$vec1[2]*($z[$j]-$center[2]);
				$val[1] = $u2[0]*($x[$j]-$center[0])+$u2[1]*($y[$j]-$center[1])+$u2[2]*($z[$j]-$center[2]);
				$val[2] = $u3[0]*($x[$j]-$center[0])+$u3[1]*($y[$j]-$center[1])+$u3[2]*($z[$j]-$center[2]);
				my $div = 0;
				for (my $k = 0; $k < 3; $k++){
					if($val[$k] >= 0){
						$div += 2**$k;
					}
				}
				$count[$div]++;
			}
		}
		my $cv = GetCV(@count);
		if($cv < $min_cv){ 
			$min_cv = $cv;
			$min_rad = $rad;
		}
	}
	return (1/$min_cv,$min_rad);
}
sub MakeVectorSet(){
	my @vec1 = @_; my @vec2; my @tmp_return; my @return; my @count; my $rad; my @patten;
	my @u2; my @u3; my @val; my @center = @{$grav[$vec1[3]]};
	my @tmp_vec = ConvNormalVector(@vec1[0..2]);
	$vec1[0] = $tmp_vec[0];
	$vec1[1] = $tmp_vec[1];
	$vec1[2] = $tmp_vec[2];
	if($vec1[2]){
		@vec2 = (1, 1, -($vec1[0] + $vec1[1])/$vec1[2]);
	}
	elsif($vec1[1]){
		@vec2 = (1, -$vec1[0]/$vec1[1], 1);
	}
	else{
		@vec2 = (0, 1, 1);
	}
	@vec2 = ConvNormalVector(@vec2);
	$rad = $vec1[4];
	$u2[0] = $vec2[0]*cos($rad)-($vec2[1]*$vec1[2]-$vec2[2]*$vec1[1])*sin($rad);
	$u2[1] = $vec2[1]*cos($rad)-($vec2[2]*$vec1[0]-$vec2[0]*$vec1[2])*sin($rad);
	$u2[2] = $vec2[2]*cos($rad)-($vec2[0]*$vec1[1]-$vec2[1]*$vec1[0])*sin($rad);
	$u3[0] = $u2[1]*$vec1[2]-$u2[2]*$vec1[1];
	$u3[1] = $u2[2]*$vec1[0]-$u2[0]*$vec1[2];
	$u3[2] = $u2[0]*$vec1[1]-$u2[1]*$vec1[0];
	@u2 = ConvNormalVector(@u2);
	@u3 = ConvNormalVector(@u3);
	@return = (0,@vec1[0..2],@u2,@u3);
	for(my $j=$target_start;$j<=$target_end;$j++){
		if($aa[$j]){
			$val[0] = $vec1[0]*($x[$j]-$center[0])+$vec1[1]*($y[$j]-$center[1])+$vec1[2]*($z[$j]-$center[2]);
			$val[1] = $u2[0]*($x[$j]-$center[0])+$u2[1]*($y[$j]-$center[1])+$u2[2]*($z[$j]-$center[2]);
			$val[2] = $u3[0]*($x[$j]-$center[0])+$u3[1]*($y[$j]-$center[1])+$u3[2]*($z[$j]-$center[2]);
			my $div = 0;
			for (my $k = 0; $k < 3; $k++){
				if($val[$k] >= 0){
					$div += 2**$k;
					$patten[$k] = 1;
				}
				else{
					$patten[$k] = -1;
				}
			}
			$count[$div]++;
			push(@return,@patten);
		}
	}
	my $cv = GetCV(@count);
	$return[0] = int($cv*10000+0.5)/100;
	return @return;
}
sub GetCV(){
	my @data = @_ ;
	my $div = @data;
	my $total;
	my $i;
	for($i=0;$i<$div;$i++){
		$total += $data[$i];
	}
	my $avg = $total/$div;
	my $cv = 0;
	for($i=0;$i<$div;$i++){
		$cv += (($data[$i]-$avg)**2)/$div;
	}
	$cv = ($cv**0.5)*$div/$total; # %CV
	if(!$cv){ $cv = 0.01;}
	return $cv;
}
sub ConvNormalVector(){
	my @vec;
	my $norm = ($_[0]**2+$_[1]**2+$_[2]**2)**0.5;
	$vec[0] = int($_[0]*10000/$norm)/10000;
	$vec[1] = int($_[1]*10000/$norm)/10000;
	$vec[2] = int($_[2]*10000/$norm)/10000;
	return @vec;
}
exit;
