# Supplementary material for: TCP: a tool for designing chimera proteins based on the tertiary structure information
Source: BMC Bioinformatics. 2009 Jan 7;10:9. doi: 10.1186/1471-2105-10-9 (PMC2631521; doi:10.1186/1471-2105-10-9)
Supplement: Additional file 1 — TCP_package. A complete package of the TCP program. [file 1471-2105-10-9-S1.zip › TCP_package/TCP.pl]

#!/usr/bin/perl
if(!$ARGV[5]){
	print "syntax: perl TCP.pl -p 'pdbfile' -o 'output_directory' -c 'target_chain' [-s 'start' -e 'end' -S 'sim_score' -d 'yes/no' -D 'dssp file' -a 'minimum accessible surface area' -r 'display style in RasMol']\n";
	exit;
}
#----------------- Parse Commandline Arguments -------
for($i=0;$i<@ARGV;$i+=2){
	$tmp = $i+1;
	if($ARGV[$i] eq '-p'){$pdbfile = $ARGV[$tmp];}
	elsif($ARGV[$i] eq '-o'){$outdir = $ARGV[$tmp];}
	elsif($ARGV[$i] eq '-c'){$target_chain = $ARGV[$tmp];}
	elsif($ARGV[$i] eq '-s'){$target_start = $ARGV[$tmp];}
	elsif($ARGV[$i] eq '-e'){$target_end = $ARGV[$tmp];}
	elsif($ARGV[$i] eq '-S'){$max_sim_score = $ARGV[$tmp];}
	elsif($ARGV[$i] eq '-d'){$delete_dir = $ARGV[$tmp];}
	elsif($ARGV[$i] eq '-D'){$dsspfile = $ARGV[$tmp];}
	elsif($ARGV[$i] eq '-a'){$min_acc = $ARGV[$tmp];}
	elsif($ARGV[$i] eq '-r'){$default_rasmol_display = $ARGV[$tmp];}
	else{
		print "ERROR!! UNKNOWN OPION $ARGV[$i].\n";
		exit;
	}
}
# ----------- Run SearchSurface.pl -------------------
$cmd = "perl SearchSurface.pl -p $pdbfile -o $outdir -c $target_chain";
if($target_start){ $cmd = "$cmd -s $target_start";}
if($target_end){ $cmd = "$cmd -e $target_end";}
if($sim_score){ $cmd = "$cmd -S $sim_score";}
if($delete_dir){ $cmd = "$cmd -d $delete_dir";}
system($cmd);
# ----------- Run ChimeraColor.pl -------------------
$cmd = "perl ChimeraColor.pl -o $outdir -c $target_chain";
if($dsspfile){ $cmd = "$cmd -D $dsspfile";}
if($min_acc){ $cmd = "$cmd -a $min_acc";}
if($default_rasmol_display){ $cmd = "$cmd -r $default_rasmol_display";}
system($cmd);
#------------------------------------------------------
exit;
